# Supplementary material for: The RNF214-TEAD-YAP signaling axis promotes hepatocellular carcinoma progression via TEAD ubiquitylation
Source: Nat Commun. 2024 Jun 11;15:4995. doi: 10.1038/s41467-024-49045-y (PMC11167002; doi:10.1038/s41467-024-49045-y)
Supplement: Supplementary file 4 — Source Data [file 41467_2024_49045_MOESM4_ESM.xlsx]

## Sheet: Fig.1
Fig.1a	Cell viability of MEFs				Fig.1c	mass spectrometry analysis in HLF cells
days	Rnf214+/+					Control										N-APEX2 RNF214										C-APEX2 RNF214
0	0.060233	0.066333	0.071233			Protein Group	Top	Accession	-10LgP	Coverage(%) Sample 2	#Peptides	Area Sample 2	#Unique	#Spec Sample 2		Protein Group	Top	Accession	-10LgP	Coverage(%) Sample 3	#Peptides	Area Sample 3	#Unique	#Spec Sample 3		Protein Group	Top	Accession	-10LgP	Coverage(%) Sample 1	#Peptides	Area Sample 1	#Unique	#Spec Sample 1
2	0.2905	0.3241	0.2929			1318	TRUE	P12273|PIP_HUMAN	35.1686	6.85	1	3.41045e+06	1	3		1598	TRUE	P30520|PURA2_HUMAN	44.0786	2.41	1	561705	1	1		139	TRUE	Q92900|RENT1_HUMAN	189.879	7.71	8	7228804	8	9
4	0.8035	0.7834	0.9284			136	TRUE	Q92900|RENT1_HUMAN	183.616	1.86	2	349271	2	2		136	TRUE	Q92900|RENT1_HUMAN	183.616	14.26	14	18781474	14	16		757	TRUE	Q17RY0|CPEB4_HUMAN	79.7693	3.43	2	7.38116e+06	2	3
6	1.246	1.2845	1.2627			1424	TRUE	P50336|PPOX_HUMAN	24.1864	2.52	1	411944	1	1		1179	TRUE	Q86TG7|PEG10_HUMAN	95.7576	3.81	2	914289	2	2		724	TRUE	P30876|RPB2_HUMAN	101.601	2.98	3	305329	3	3
						747	TRUE	Q96QK1|VPS35_HUMAN	103.727	1.76	1	161904	1	1		1323	TRUE	A8MWX3|WASH4_HUMAN	32.4808	2.73	1	88767.4	1	1		610	TRUE	Q96QK1|VPS35_HUMAN	107.925	1.76	1	493185	1	1
days	Rnf214+/-					539	TRUE	Q8NFH5|NUP35_HUMAN	124.044	22.39	4	2.01408e+06	4	5		740	TRUE	Q17RY0|CPEB4_HUMAN	79.7693	2.19	1	326100	1	1		558	TRUE	Q8NFH5|NUP35_HUMAN	124.044	22.39	4	3.3717e+06	4	4
0	0.067933	0.070833	0.068133			655	TRUE	P14868|SYDC_HUMAN	81.6573	1.8	1	139413	1	1		1840	TRUE	P51692|STA5B_HUMAN	27.3802	1.4	1	59170.8	1	1		392	TRUE	O95239|KIF4A_HUMAN	147.459	4.14	4	784424	4	4
2	0.2422	0.239	0.272			678	TRUE	Q15717|ELAV1_HUMAN	104.98	3.37	1	498189	1	1		707	TRUE	P30876|RPB2_HUMAN	101.601	2.98	3	2.11049e+06	3	4		1610	TRUE	P62333|PRS10_HUMAN	48.2479	3.08	1	189166	1	1
4	0.6489	0.6716	0.6447			703	TRUE	P30419|NMT1_HUMAN	84.0237	2.42	1	123164	1	1		747	TRUE	Q96QK1|VPS35_HUMAN	103.727	4.4	3	1.9447e+06	3	4		830	TRUE	Q92764|KRT35_HUMAN	63.1757	3.96	2	553611	1	4
6	0.9805	1.1157	1.1526			394	TRUE	Q99536|VAT1_HUMAN	109.694	10.43	3	1.87524e+06	3	4		1795	TRUE	Q86UE8|TLK2_HUMAN	22.6333	1.17	1	491650	1	1		337	TRUE	Q9UHI6|DDX20_HUMAN	147.802	4.13	3	748406	3	3
						621	TRUE	Q9NX05|F120C_HUMAN	89.0311	0.73	1	18661384	1	1		539	TRUE	Q8NFH5|NUP35_HUMAN	124.044	11.66	3	2.72771e+06	3	3		670	TRUE	P14868|SYDC_HUMAN	81.6573	4.39	2	500580	2	2
days	Rnf214-/-					1212	TRUE	Q13163|MP2K5_HUMAN	20.9783	3.35	1	2.02857e+06	1	1		365	TRUE	O95239|KIF4A_HUMAN	147.459	6.01	6	1.57906e+06	6	7		695	TRUE	Q15717|ELAV1_HUMAN	104.98	13.5	4	2.64303e+06	4	4
0	0.061333	0.062233	0.066433			1558	TRUE	Q8TDY2|RBCC1_HUMAN	23.2675	0.5	1	1.8394e+06	1	1		1611	TRUE	P62333|PRS10_HUMAN	48.2479	3.08	1	628101	1	1		720	TRUE	P30419|NMT1_HUMAN	84.0237	5.04	2	919591	2	2
2	0.257	0.245	0.2476			401	TRUE	Q08554|DSC1_HUMAN	123.85	7.72	5	7632284	5	6		1811	TRUE	O43670|ZN207_HUMAN	33.7986	2.72	1	459770	1	1		352	TRUE	Q99536|VAT1_HUMAN	118.975	3.56	1	716410	1	2
4	0.6151	0.6379	0.6103			373	TRUE	P08240|SRPRA_HUMAN	123.918	2.19	1		1	1		1638	TRUE	Q9NYJ8|TAB2_HUMAN	23.6549	2.31	1	194046	1	1		635	TRUE	Q9NX05|F120C_HUMAN	89.0311	0.73	1	14549884	1	1
6	1.0707	1.0047	0.959			204	TRUE	P54652|HSP72_HUMAN	179.455	10.02	6	269761	1	10		968	TRUE	P21359|NF1_HUMAN	68.6084	0.74	2		2	2		1559	TRUE	Q8TDY2|RBCC1_HUMAN	23.2675	0.5	1	1.5565e+06	1	1
						132	TRUE	Q13263|TIF1B_HUMAN	202.312	4.91	2	158894	2	2		1038	TRUE	Q8TCU6|PREX1_HUMAN	50.2626	1.57	2	354590	2	2		717	TRUE	O43815|STRN_HUMAN	108.78	2.82	1	121676	1	1
P value	Rnf214+/- vs. +/+		0.0274609			397	TRUE	Q14258|TRI25_HUMAN	121.676	1.9	1		1	1		1843	TRUE	Q8NF37|PCAT1_HUMAN	36.1495	2.25	1	288416	1	1		317	TRUE	Q08554|DSC1_HUMAN	133.218	5.7	4	3.79699e+06	4	5
	Rnf214-/- vs. +/+		0.00179934			1421	TRUE	P51648|AL3A2_HUMAN	26.3135	1.86	1	240480	1	1		1280	TRUE	P52907|CAZA1_HUMAN	25.5065	6.99	1		1	1		401	TRUE	P08240|SRPRA_HUMAN	123.918	2.19	1	135910	1	2
						58	TRUE	P46013|KI67_HUMAN	210.299	1.69	5	1.29797e+06	5	5		318	TRUE	Q9UHI6|DDX20_HUMAN	147.802	12.38	8	5.28081e+06	8	8		197	TRUE	P54652|HSP72_HUMAN	179.455	14.87	9	297087	2	23
						590	TRUE	P12956|XRCC6_HUMAN	103.223	6.08	3	962920	3	4		655	TRUE	P14868|SYDC_HUMAN	81.6573	5.79	3	2.25019e+06	3	3		147	TRUE	Q13263|TIF1B_HUMAN	202.312	4.91	2	676150	2	2
						152	TRUE	O00410|IPO5_HUMAN	143.369	1.28	1	496436	1	1		678	TRUE	Q15717|ELAV1_HUMAN	104.98	13.5	4	8450738	4	4		1100	TRUE	Q16513|PKN2_HUMAN	63.4736	1.32	1	161629	1	1
						123	TRUE	Q6KB66|K2C80_HUMAN	189.784	26.55	10	32833056	9	24		1531	TRUE	P28482|MK01_HUMAN	52.5065	2.5	1	755818	1	1		425	TRUE	Q14258|TRI25_HUMAN	121.676	9.52	5	1.82661e+06	5	6
						762	TRUE	P34896|GLYC_HUMAN	55.2314	1.86	1	1.07185e+06	1	1		880	TRUE	Q99570|PI3R4_HUMAN	63.2926	3.24	3	143879	3	3		710	TRUE	P01130|LDLR_HUMAN	73.0009	4.19	3	336007	3	3
						524	TRUE	O00299|CLIC1_HUMAN	133.569	17.43	3	1906769	3	3		703	TRUE	P30419|NMT1_HUMAN	84.0237	7.26	3	2.04636e+06	3	3		1086	TRUE	P46734|MP2K3_HUMAN	63.4104	6.34	2	91916.6	2	2
						1552	TRUE	Q6NUK1|SCMC1_HUMAN	33.7578	2.73	1	166942	1	1		394	TRUE	Q99536|VAT1_HUMAN	109.694	13.49	4	2.9739e+06	4	5		71	TRUE	P46013|KI67_HUMAN	211.025	6.66	20	9460845	20	21
						324	TRUE	Q13200|PSMD2_HUMAN	162.844	1.32	1	144384	1	1		621	TRUE	Q9NX05|F120C_HUMAN	89.0311	4.56	4	16672699	3	4		420	TRUE	P12956|XRCC6_HUMAN	108.688	5.58	3	14584810	3	4
						491	TRUE	P45974|UBP5_HUMAN	120.021	1.75	1		1	1		450	TRUE	Q9H2D6|TARA_HUMAN	98.8371	1.44	4	1.34144e+06	4	4		1294	TRUE	Q6PIW4|FIGL1_HUMAN	44.658	1.78	1		1	1
						609	TRUE	Q9Y6M1|IF2B2_HUMAN	96.9763	7.01	3	2124111230	1	4		700	TRUE	O43815|STRN_HUMAN	108.78	6.15	3	1.34392e+06	3	3		171	TRUE	O00410|IPO5_HUMAN	143.369	1.91	2	822710	2	3
						389	TRUE	P11413|G6PD_HUMAN	116.178	3.3	2	623580	2	2		401	TRUE	Q08554|DSC1_HUMAN	123.85	1.12	1		1	1		1492	TRUE	Q96S59|RANB9_HUMAN	27.2896	1.92	1		1	1
						443	TRUE	Q8IY17|PLPL6_HUMAN	120.339	1.67	2	446332	2	2		373	TRUE	P08240|SRPRA_HUMAN	123.918	12.85	6	5.39921e+06	6	7		152	TRUE	Q6KB66|K2C80_HUMAN	187.738	24.78	10	17321658	9	24
						697	TRUE	P41091|IF2G_HUMAN	81.6264	2.33	1	106928	1	1		1330	TRUE	Q92692|NECT2_HUMAN	60.3839	2.97	1		1	1		223	TRUE	Q5T6F2|UBAP2_HUMAN	178.274	6.97	5	2.92014e+06	5	6
						1612	TRUE	O95084|PRS23_HUMAN	34.2241	1.83	1	159718	1	1		204	TRUE	P54652|HSP72_HUMAN	179.455	18.47	11	1.48753e+06	3	51		1306	TRUE	Q9ULV3|CIZ1_HUMAN	20.8395	1.34	1	68583.8	1	1
						12	TRUE	P13645|K1C10_HUMAN	300.695	58.73	35	3821372930	31	665		1064	TRUE	Q9H3U1|UN45A_HUMAN	64.1178	2.22	2	951697	2	2		1341	TRUE	Q99962|SH3G2_HUMAN	48.8212	3.41	1	485085	1	1
						317	TRUE	Q92973|TNPO1_HUMAN	152.836	1.45	1	157763	1	1		1562	TRUE	Q9NW68|BSDC1_HUMAN	33.4697	2.56	1	311224	1	1		545	TRUE	O00299|CLIC1_HUMAN	133.569	21.16	4	3.5072e+06	4	5
						659	TRUE	Q9H254|SPTN4_HUMAN	102.312	1.09	2	2.18206e+06	1	2		1372	TRUE	O15040|TCPR2_HUMAN	38.9524	0.92	1	159621	1	1		296	TRUE	Q13200|PSMD2_HUMAN	168.014	4.07	3	629263	3	3
						605	TRUE	P43304|GPDM_HUMAN	109.158	1.24	1	56197.2	1	2		670	TRUE	Q96T76|MMS19_HUMAN	65.8746	3.4	3	1.39076e+06	3	5		1384	TRUE	Q9NRK6|ABCBA_HUMAN	41.6284	1.08	1	255478	1	1
						1752	TRUE	P11279|LAMP1_HUMAN	59.3577	2.64	1	1.17924e+06	1	1		132	TRUE	Q13263|TIF1B_HUMAN	202.312	28.14	14	15292695	14	20		1114	TRUE	Q96KB5|TOPK_HUMAN	86.4272	7.45	2	240134	2	2
						1148	TRUE	P37837|TALDO_HUMAN	54.5521	6.82	2	337389	2	3		1088	TRUE	Q16513|PKN2_HUMAN	63.4736	2.85	2	786453	2	2		517	TRUE	P45974|UBP5_HUMAN	120.021	1.75	1		1	1
						792	TRUE	Q8WVV4|POF1B_HUMAN	67.723	5.26	3	751953	3	3		397	TRUE	Q14258|TRI25_HUMAN	121.676	7.46	4	5168891	4	5		400	TRUE	O75410|TACC1_HUMAN	122.305	2.98	2	623821	2	2
						225	TRUE	Q15233|NONO_HUMAN	144.007	18.9	6	2.55501e+06	5	8		1849	TRUE	Q9UPM8|AP4E1_HUMAN	21.0042	1.14	1	117401	1	1		415	TRUE	P11413|G6PD_HUMAN	116.178	4.85	3	957938	3	3
						444	TRUE	Q14690|RRP5_HUMAN	96.2631	0.48	1	133082	1	1		693	TRUE	P01130|LDLR_HUMAN	73.0009	4.19	3	945856	3	3		1009	TRUE	Q9UEY8|ADDG_HUMAN	68.4465	1.98	1	298663	1	1
						1538	TRUE	Q13443|ADAM9_HUMAN	32.641	1.1	1		1	1		1074	TRUE	P46734|MP2K3_HUMAN	63.4104	6.34	2	593750	2	2		816	TRUE	Q9UNZ2|NSF1C_HUMAN	109.123	6.76	2	197506	2	2
						112	TRUE	P19013|K2C4_HUMAN	178.047	25.96	13	1.95599e+06	7	42		946	TRUE	Q06323|PSME1_HUMAN	57.7145	9.24	2	572483	2	2		408	TRUE	Q8IY17|PLPL6_HUMAN	123.415	1.67	2	501786	2	2
						135	TRUE	Q16850|CP51A_HUMAN	197.057	30.42	11	31242160	11	19		58	TRUE	P46013|KI67_HUMAN	210.299	7.31	21	13163266	21	23		908	TRUE	P61221|ABCE1_HUMAN	86.0929	5.68	3	1.54042e+06	3	3
						82	TRUE	P35222|CTNB1_HUMAN	208.026	4.87	3		1	4		988	TRUE	Q9H2P0|ADNP_HUMAN	48.8066	2.9	2	404655	2	2		8	TRUE	P13645|K1C10_HUMAN	308.827	53.42	30	2043025280	25	664
						1690	TRUE	Q8N5C6|SRBD1_HUMAN	24.8118	1.51	1	140054	1	1		1572	TRUE	O75962|TRIO_HUMAN	20.3659	0.36	1	297891	1	1		468	TRUE	Q9UHB6|LIMA1_HUMAN	126.951	6.32	4	1891747	4	5
						335	TRUE	P31943|HNRH1_HUMAN	162.232	5.12	2	505346	2	2		590	TRUE	P12956|XRCC6_HUMAN	103.223	5.91	3	1.67193e+06	3	4		383	TRUE	B5ME19|EIFCL_HUMAN	145.89	5.91	6	2.6582e+06	6	6
						199	TRUE	P29144|TPP2_HUMAN	158.867	0.64	1		1	1		1124	TRUE	Q9BZE4|NOG1_HUMAN	73.5771	3.94	2	522613	2	2		658	TRUE	P29692|EF1D_HUMAN	107.378	15.3	4	3.08905e+06	4	4
						1357	TRUE	P61956|SUMO2_HUMAN	44.8695	12.63	1	527921	1	1		1292	TRUE	Q6PIW4|FIGL1_HUMAN	44.658	1.78	1	941217	1	1		289	TRUE	Q92973|TNPO1_HUMAN	157.43	5.12	4	2.9262e+06	4	4
						74	TRUE	P35221|CTNA1_HUMAN	177.36	5.52	4	1908503	4	4		152	TRUE	O00410|IPO5_HUMAN	143.369	13.04	11	5269078	11	15		210	TRUE	Q9Y5A9|YTHD2_HUMAN	141.791	11.23	5	3305243	5	8
						356	TRUE	P48643|TCPE_HUMAN	132.429	9.98	4	846136	3	4		943	TRUE	Q8TCU4|ALMS1_HUMAN	38.0861	0.6	2	277726	2	2		1099	TRUE	Q9UNF0|PACN2_HUMAN	65.7144	2.26	1	512970	1	1
						223	TRUE	Q15365|PCBP1_HUMAN	156.988	10.67	3	2.51196e+06	2	3		1287	TRUE	P53004|BIEA_HUMAN	31.7397	4.73	1	8393234	1	1		1138	TRUE	Q86X55|CARM1_HUMAN	66.4415	2.14	1	323806	1	1
						1853	TRUE	Q16563|SYPL1_HUMAN	49.3271	4.25	1	931701	1	1		123	TRUE	Q6KB66|K2C80_HUMAN	189.784	25.66	11	14783016	9	32		168	TRUE	Q3SY84|K2C71_HUMAN	135.816	16.63	8	10377180	3	31
						785	TRUE	P51991|ROA3_HUMAN	131.099	10.32	2	1.19297e+06	2	2		203	TRUE	Q5T6F2|UBAP2_HUMAN	178.274	15.37	10	16836108	10	13		620	TRUE	P43304|GPDM_HUMAN	109.158	3.3	2	200458	2	2
						1201	TRUE	Q8TCT9|HM13_HUMAN	68.9059	2.39	1	593216	1	2		994	TRUE	P78559|MAP1A_HUMAN	57.1355	0.75	2	1.20265e+06	2	2		1747	TRUE	P11279|LAMP1_HUMAN	59.3577	2.64	1	1241100	1	1
						260	TRUE	P14866|HNRPL_HUMAN	169.309	11.88	4	4624338	4	5		1339	TRUE	Q99962|SH3G2_HUMAN	48.8212	3.41	1	1.45983e+06	1	1		808	TRUE	Q8WVV4|POF1B_HUMAN	67.723	3.57	2	475992	2	2
						15	TRUE	P13647|K2C5_HUMAN	272.98	49.32	39	387652256	25	238		524	TRUE	O00299|CLIC1_HUMAN	133.569	13.69	3	6120277	3	3		242	TRUE	Q15233|NONO_HUMAN	144.007	18.9	6	2491680	5	7
						1004	TRUE	P06744|G6PI_HUMAN	81.736	3.05	1	348202	1	1		1779	TRUE	Q8N0X7|SPART_HUMAN	39.3509	3.15	1	290794	1	1		466	TRUE	Q14690|RRP5_HUMAN	96.2631	1.44	3	388549	3	3
						981	TRUE	Q96CN7|ISOC1_HUMAN	73.5379	5.03	1	179086	1	1		1552	TRUE	Q6NUK1|SCMC1_HUMAN	33.7578	2.73	1	468201	1	1		716	TRUE	Q96TA1|NIBA2_HUMAN	76.6743	1.74	1		1	1
						1636	TRUE	Q14108|SCRB2_HUMAN	37.8761	2.09	1	111410	1	1		324	TRUE	Q13200|PSMD2_HUMAN	162.844	11.34	7	4081491	7	7		1538	TRUE	Q13443|ADAM9_HUMAN	32.641	1.1	1		1	1
						1039	TRUE	P01040|CYTA_HUMAN	70.4817	26.53	2	337417	2	2		1384	TRUE	Q9NRK6|ABCBA_HUMAN	41.6284	1.08	1	617175	1	1		725	TRUE	O14936|CSKP_HUMAN	53.7377	0.97	1	162928	1	1
						832	TRUE	O00116|ADAS_HUMAN	80.4543	2.58	1	162973	1	1		1103	TRUE	Q96KB5|TOPK_HUMAN	86.4272	7.45	2	1.51062e+06	2	2		207	TRUE	Q15075|EEA1_HUMAN	139.067	2.83	4	1.20392e+06	4	4
						802	TRUE	P33992|MCM5_HUMAN	82.0946	1.77	1	662269	1	1		837	TRUE	Q96PE2|ARHGH_HUMAN	65.3052	1.99	3	751476	3	3		91	TRUE	P19013|K2C4_HUMAN	177.593	13.85	8	410231	2	27
						108	TRUE	Q02952|AKA12_HUMAN	217.026	2.47	3	752857	3	3		491	TRUE	P45974|UBP5_HUMAN	120.021	8.04	5	591600	5	5		793	TRUE	Q13283|G3BP1_HUMAN	67.9989	4.08	1	1.98658e+06	1	2
						554	TRUE	Q5D862|FILA2_HUMAN	126.318	2.55	4	15213932	4	9		1202	TRUE	Q9NZN5|ARHGC_HUMAN	67.3719	1.23	2	822752	2	2		1318	TRUE	Q8ND76|CCNY_HUMAN	40.671	3.23	1	186089	1	1
						1040	TRUE	Q5T750|XP32_HUMAN	83.6831	8.8	2	1.8937e+06	2	3		372	TRUE	O75410|TACC1_HUMAN	122.305	9.81	7	2.63719e+06	7	7		151	TRUE	Q16850|CP51A_HUMAN	197.057	21.27	8	11518066	8	10
						1529	TRUE	O76024|WFS1_HUMAN	72.8717	1.46	1	208506	1	1		1489	TRUE	Q9NZU5|LMCD1_HUMAN	22.1074	2.74	1	318119	1	1		85	TRUE	P35222|CTNB1_HUMAN	209.179	14.98	8	2.79285e+06	6	11
						1173	TRUE	Q8NI36|WDR36_HUMAN	81.3983	2.63	2	367421	2	2		389	TRUE	P11413|G6PD_HUMAN	116.178	11.46	6	6.12578e+06	6	6		1391	TRUE	Q9Y3E0|GOT1B_HUMAN	58.3428	10.14	1		1	1
						326	TRUE	P0CG48|UBC_HUMAN	149.619	4.53	3	27063964	3	13		996	TRUE	Q9UEY8|ADDG_HUMAN	68.4465	3.54	2	815102	2	2		1285	TRUE	Q00653|NFKB2_HUMAN	23.4967	0.78	1	339400	1	1
						1410	TRUE	Q13363|CTBP1_HUMAN	28.1896	1.82	1		1	1		799	TRUE	Q9UNZ2|NSF1C_HUMAN	109.123	10	3	2.32462e+06	3	3		1205	TRUE	Q9BQG0|MBB1A_HUMAN	40.351	0.9	1		1	1
						617	TRUE	Q9UHB9|SRP68_HUMAN	102.996	3.51	2	735761	2	2		1545	TRUE	Q86UV5|UBP48_HUMAN	44.3505	1.64	1	348018	1	1		749	TRUE	P21281|VATB2_HUMAN	79.9812	2.35	1	260052	1	1
						191	TRUE	Q99959|PKP2_HUMAN	151.332	1.25	1	81365.3	1	1		479	TRUE	P15170|ERF3A_HUMAN	88.7574	8.62	3	718560	3	6		356	TRUE	P31943|HNRH1_HUMAN	162.232	8.24	3	1.27728e+06	3	14
						637	TRUE	P36578|RL4_HUMAN	119.493	9.13	3	3998636	3	3		561	TRUE	P49023|PAXI_HUMAN	89.8593	8.8	3	2.1544e+06	3	4		219	TRUE	P29144|TPP2_HUMAN	158.867	6.49	7	1.27121e+06	7	7
						860	TRUE	P05089|ARGI1_HUMAN	93.2139	10.87	3	1904301	3	4		886	TRUE	Q3KQU3|MA7D1_HUMAN	73.341	4.64	3	3581689	3	5		1115	TRUE	Q9UKF6|CPSF3_HUMAN	51.0592	1.46	1	181901	1	1
						926	TRUE	Q96IJ6|GMPPA_HUMAN	36.6893	5.95	2	61928.2	2	2		443	TRUE	Q8IY17|PLPL6_HUMAN	120.339	4.29	6	3958259	6	10		1426	TRUE	P47755|CAZA2_HUMAN	68.4093	5.24	1	167948	1	1
						19	TRUE	Q9UPN3|MACF1_HUMAN	292.499	1.16	7	8806895	7	8		947	TRUE	Q9C0H2|TTYH3_HUMAN	52.314	3.44	2	667959	2	2		1465	TRUE	Q9UKA4|AKA11_HUMAN	43.0915	0.58	1	176872	1	1
						1456	TRUE	P60900|PSA6_HUMAN	31.4958	5.28	1	362346	1	1		1253	TRUE	O75165|DJC13_HUMAN	37.6384	0.49	1	218833	1	1		1357	TRUE	P61956|SUMO2_HUMAN	44.8695	12.63	1	1.34147e+06	1	1
						1838	TRUE	Q12874|SF3A3_HUMAN	50.1546	2.4	1		1	1		1493	TRUE	Q8WWH5|TRUB1_HUMAN	31.3135	2.87	1		1	1		89	TRUE	P35221|CTNA1_HUMAN	178.48	9.71	7	23088072	7	11
						558	TRUE	P23526|SAHH_HUMAN	95.3674	6.02	3	1.00027e+06	3	3		890	TRUE	P61221|ABCE1_HUMAN	86.0929	5.68	3	3986153	3	3		382	TRUE	P48643|TCPE_HUMAN	132.429	6.84	3	669912	3	4
						22	TRUE	Q00610|CLH1_HUMAN	298.164	14.15	20	69104776	20	28		1516	TRUE	Q96KP1|EXOC2_HUMAN	38.8777	1.62	1		1	1		214	TRUE	Q15365|PCBP1_HUMAN	157.396	17.7	5	9640728	3	5
						967	TRUE	P11532|DMD_HUMAN	63.7014	0.19	1	1.18893e+06	1	1		1166	TRUE	Q15018|ABRX2_HUMAN	50.5923	6.51	2	2556068	2	2		1844	TRUE	Q16563|SYPL1_HUMAN	49.3271	4.25	1	690628	1	1
						1432	TRUE	Q86UQ4|ABCAD_HUMAN	21.6381	0.26	1		1	1		1299	TRUE	O75663|TIPRL_HUMAN	33.6594	3.68	1	575652	1	1		800	TRUE	P51991|ROA3_HUMAN	131.099	5.82	1	1341015	1	1
						1053	TRUE	Q13641|TPBG_HUMAN	54.2263	3.33	1	374252	1	1		697	TRUE	P41091|IF2G_HUMAN	81.6264	6.99	3	1.1539e+06	3	3		619	TRUE	Q92667|AKAP1_HUMAN	82.2369	2.44	2	99651.6	2	2
						972	TRUE	Q96AY4|TTC28_HUMAN	37.2906	0.85	2	24917860	2	9		1612	TRUE	O95084|PRS23_HUMAN	34.2241	1.83	1	212006	1	1		603	TRUE	O95486|SC24A_HUMAN	98.316	2.47	2	592987	2	2
						666	TRUE	Q9Y679|AUP1_HUMAN	131.875	7.32	2	344184	2	2		12	TRUE	P13645|K1C10_HUMAN	300.695	51.37	26	1603869950	22	298		1209	TRUE	Q8TCT9|HM13_HUMAN	68.9059	5.57	2	719498	2	2
						442	TRUE	O43790|KRT86_HUMAN	117.112	12.55	6	647741	2	10		446	TRUE	Q9UHB6|LIMA1_HUMAN	126.951	6.06	4	5991552	4	6		212	TRUE	P14866|HNRPL_HUMAN	174.853	7.81	4	1.82897e+06	4	4
						454	TRUE	Q7L2E3|DHX30_HUMAN	90.1011	1.68	2	455840	2	2		357	TRUE	B5ME19|EIFCL_HUMAN	145.89	7.22	7	8912750	7	7		1263	TRUE	O60732|MAGC1_HUMAN	38.0722	0.7	1	842160	1	1
						3	TRUE	P11498|PYC_HUMAN	386.198	74.87	89	25470316500	89	1922		644	TRUE	P29692|EF1D_HUMAN	107.378	15.3	4	7075638	4	4		17	TRUE	P13647|K2C5_HUMAN	282.302	52.37	41	279627296	22	282
						93	TRUE	P68104|EF1A1_HUMAN	189.654	24.03	5	244519216	5	20		1519	TRUE	O95359|TACC2_HUMAN	35.4769	0.34	1	363478	1	3		1018	TRUE	P06744|G6PI_HUMAN	81.736	3.05	1	216596	1	1
						572	TRUE	P78310|CXAR_HUMAN	80.7556	3.56	1	523988	1	1		317	TRUE	Q92973|TNPO1_HUMAN	152.836	7.13	6	6.80161e+06	6	8		994	TRUE	Q96CN7|ISOC1_HUMAN	73.5379	9.73	2	358389	2	3
						1270	TRUE	Q96EN8|MOCOS_HUMAN	20.9844	1.01	1	181871	1	1		1011	TRUE	Q8IVM0|CCD50_HUMAN	85.2415	7.19	2	884989	2	2		470	TRUE	P16989|YBOX3_HUMAN	152.984	12.37	3	934800	2	3
						70	TRUE	Q9BSJ8|ESYT1_HUMAN	221.067	6.97	5	2.39227e+06	5	5		192	TRUE	Q9Y5A9|YTHD2_HUMAN	141.791	14.34	6	18146498	6	13		1635	TRUE	Q14108|SCRB2_HUMAN	37.8761	2.09	1	64944.1	1	1
						1648	TRUE	Q4FZB7|KMT5B_HUMAN	21.6909	0.9	1	847336	1	1		1087	TRUE	Q9UNF0|PACN2_HUMAN	65.7144	4.53	2	1.14541e+06	2	2		1371	TRUE	Q03164|KMT2A_HUMAN	42.6503	0.18	1		1	2
						407	TRUE	P22234|PUR6_HUMAN	112.076	4.94	2	997868	2	2		713	TRUE	P32926|DSG3_HUMAN	88.5917	4.8	3	883634	3	3		233	TRUE	O00151|PDLI1_HUMAN	198.474	21.58	4	4.43015e+06	4	4
						424	TRUE	P04899|GNAI2_HUMAN	128.347	9.58	3	147974	1	7		1129	TRUE	Q86X55|CARM1_HUMAN	66.4415	3.62	2	2.39901e+06	2	2		1122	TRUE	O95757|HS74L_HUMAN	77.0435	3.22	2	175127	1	2
						474	TRUE	P43246|MSH2_HUMAN	113.035	2.36	2	418147	2	2		605	TRUE	P43304|GPDM_HUMAN	109.158	6.88	4	929970	4	5		851	TRUE	O00116|ADAS_HUMAN	80.4543	6.08	2	196221	2	2
						378	TRUE	O00231|PSD11_HUMAN	108.578	2.84	1	195294	1	1		1752	TRUE	P11279|LAMP1_HUMAN	59.3577	2.64	1	1.63659e+06	1	1		820	TRUE	P33992|MCM5_HUMAN	82.0946	2.72	2	1021741	2	2
						935	TRUE	Q9HD45|TM9S3_HUMAN	47.4124	1.7	1	1.53246e+06	1	1		1839	TRUE	Q9NNX1|TUFT1_HUMAN	27.6022	2.56	1		1	1		103	TRUE	Q02952|AKA12_HUMAN	219.987	7.74	10	11311368	10	14
						686	TRUE	P52701|MSH6_HUMAN	86.257	0.81	1	179770	1	1		225	TRUE	Q15233|NONO_HUMAN	144.007	18.9	6	10193272	5	14		404	TRUE	Q9UKK3|PARP4_HUMAN	127.229	1.8	3	1.12646e+06	3	3
						1018	TRUE	Q9Y4W6|AFG32_HUMAN	52.907	1.25	1	339785	1	1		444	TRUE	Q14690|RRP5_HUMAN	96.2631	2.62	5	1276649	5	5		284	TRUE	P40763|STAT3_HUMAN	129.238	3.12	2	384853	2	2
						1715	TRUE	Q8IWK6|AGRA3_HUMAN	23.1213	0.76	1	19407882	1	1		699	TRUE	Q96TA1|NIBA2_HUMAN	76.6743	3.22	2	1.24377e+06	2	3		733	TRUE	Q9Y6A5|TACC3_HUMAN	76.5138	3.1	2	1.41886e+06	2	4
						622	TRUE	O00303|EIF3F_HUMAN	108.179	4.76	1	482615	1	1		1538	TRUE	Q13443|ADAM9_HUMAN	32.641	1.1	1	372521	1	1		772	TRUE	Q9NZM3|ITSN2_HUMAN	97.4753	0.88	1	131298	1	1
						254	TRUE	P14625|ENPL_HUMAN	136.034	6.85	6	2.34787e+06	4	8		1502	TRUE	Q15181|IPYR_HUMAN	32.9688	3.11	1	238227	1	1		235	TRUE	Q14694|UBP10_HUMAN	183.976	9.4	6	4.28341e+06	6	7
						68	TRUE	P07814|SYEP_HUMAN	244.696	5.62	6	2.82303e+06	6	6		708	TRUE	O14936|CSKP_HUMAN	53.7377	3.89	3	1406619	3	3		467	TRUE	Q5D862|FILA2_HUMAN	129.205	0.96	2	1.68724e+06	2	2
						116	TRUE	Q99832|TCPH_HUMAN	154.011	13.26	6	4.00332e+06	6	6		189	TRUE	Q15075|EEA1_HUMAN	139.067	8.79	11	69645968	11	12		1763	TRUE	P14324|FPPS_HUMAN	39.7016	2.39	1	209146	1	1
						302	TRUE	P46060|RAGP1_HUMAN	137.877	3.58	2	394044	2	2		1222	TRUE	P04792|HSPB1_HUMAN	29.6377	4.88	1	290994	1	1		259	TRUE	Q15417|CNN3_HUMAN	148.484	20.06	5	3277016	4	7
						295	TRUE	O43143|DHX15_HUMAN	154.942	5.03	4	1.34011e+06	4	5		112	TRUE	P19013|K2C4_HUMAN	178.047	8.65	6	315343	1	23		178	TRUE	O95782|AP2A1_HUMAN	143.383	4.4	5	351123	2	5
						1712	TRUE	P62424|RL7A_HUMAN	34.4677	4.14	1	169220	1	1		777	TRUE	Q13283|G3BP1_HUMAN	67.9989	8.8	3	7283846	3	6		1847	TRUE	O43156|TTI1_HUMAN	36.5532	1.29	1	43150	1	1
						508	TRUE	P58107|EPIPL_HUMAN	103.529	0.67	2	525854	1	2		941	TRUE	Q92990|GLMN_HUMAN	41.0433	1.85	2	465649	2	2		1072	TRUE	Q9HDC9|APMAP_HUMAN	46.2962	2.88	1	429853	1	1
						288	TRUE	O75083|WDR1_HUMAN	150.293	4.29	2	2305889	2	2		1316	TRUE	Q8ND76|CCNY_HUMAN	40.671	3.23	1	806217	1	1		855	TRUE	Q8IZP2|ST134_HUMAN	102.423	15.42	3	548498	3	3
						224	TRUE	P61978|HNRPK_HUMAN	183.836	17.71	5	13579680	5	7		135	TRUE	Q16850|CP51A_HUMAN	197.057	21.87	8	11650940	8	9		699	TRUE	Q5SW79|CE170_HUMAN	101.47	0.51	1	119771	1	1
						675	TRUE	P12004|PCNA_HUMAN	74.8128	8.05	2	921183	2	4		1031	TRUE	Q9BTC0|DIDO1_HUMAN	62.6488	1.29	2	851602	2	2		1102	TRUE	Q9UDY8|MALT1_HUMAN	56.1948	3.76	1	59357.5	1	1
						810	TRUE	P00390|GSHR_HUMAN	98.9196	6.51	3	3052112	3	3		82	TRUE	P35222|CTNB1_HUMAN	208.026	25.61	13	32742432	11	22		203	TRUE	P31948|STIP1_HUMAN	144.174	4.05	2	353904	2	2
						1418	TRUE	Q96SZ5|AEDO_HUMAN	24.5499	2.96	1	154060	1	1		1391	TRUE	Q9Y3E0|GOT1B_HUMAN	58.3428	10.14	1	94500.7	1	1		480	TRUE	Q16881|TRXR1_HUMAN	112.003	2.31	1	21491.8	1	1
						1230	TRUE	Q5JPI3|CC038_HUMAN	26.2532	2.74	1		1	1		391	TRUE	O94973|AP2A2_HUMAN	114.373	5.75	5	5568717	2	5		1136	TRUE	Q14192|FHL2_HUMAN	56.3006	3.94	1	314306	1	1
						115	TRUE	P00533|EGFR_HUMAN	186.06	7.93	9	5108387	9	11		1282	TRUE	Q00653|NFKB2_HUMAN	23.4967	0.78	1	677294	1	1		1529	TRUE	O76024|WFS1_HUMAN	72.8717	1.46	1	363828	1	1
						2	TRUE	Q09666|AHNK_HUMAN	399.591	11.48	55	56734268	55	76		1351	TRUE	Q9P015|RM15_HUMAN	44.6583	4.39	1	373150	1	1		1181	TRUE	Q8NI36|WDR36_HUMAN	81.3983	2.63	2	614730	2	2
						1480	TRUE	Q9NYK5|RM39_HUMAN	34.0864	3.25	1	313267	1	1		1197	TRUE	Q9BQG0|MBB1A_HUMAN	40.351	1.13	1		1	1		1235	TRUE	P16152|CBR1_HUMAN	70.2934	5.78	1		1	1
						781	TRUE	P50395|GDIB_HUMAN	90.5613	2.47	1	280196	1	1		1325	TRUE	Q92890|UFD1_HUMAN	28.0813	3.91	1	358222	1	2		182	TRUE	P0CG48|UBC_HUMAN	149.619	4.53	3	48849228	3	16
						1245	TRUE	Q8TF72|SHRM3_HUMAN	27.2006	0.45	1	199325	1	1		733	TRUE	P21281|VATB2_HUMAN	79.9812	7.24	3	1.20687e+06	3	3		556	TRUE	Q13464|ROCK1_HUMAN	89.912	1.33	2	331734	1	2
						1024	TRUE	Q9NP79|VTA1_HUMAN	61.5213	6.84	2	343938	2	2		1655	TRUE	Q9UNN5|FAF1_HUMAN	23.0154	2	1	224058	1	1		533	TRUE	Q9UJU6|DBNL_HUMAN	142.754	12.09	4	2170763	4	5
						969	TRUE	P60891|PRPS1_HUMAN	64.3685	3.77	1	725206	1	1		1097	TRUE	P33991|MCM4_HUMAN	34.3543	2.43	2	689053	2	3		1276	TRUE	P11362|FGFR1_HUMAN	61.6668	1.58	1	194557	1	1
						371	TRUE	P49736|MCM2_HUMAN	123.701	5.97	5	8610781	5	5		335	TRUE	P31943|HNRH1_HUMAN	162.232	18.04	6	16805500	6	26		1411	TRUE	Q13363|CTBP1_HUMAN	28.1896	1.82	1	57423.3	1	1
						1596	TRUE	P48444|COPD_HUMAN	45.0287	2.35	1	132312	1	1		1266	TRUE	Q9Y2D4|EXC6B_HUMAN	31.0727	1.36	1	115176	1	1		1384	TRUE	Q9NUT2|MITOS_HUMAN	41.6284	1.09	1	255478	1	1
						248	TRUE	P47897|SYQ_HUMAN	165.63	5.81	4	1.2846e+06	4	4		1784	TRUE	Q7Z3U7|MON2_HUMAN	32.0403	0.58	1	149239	1	1		631	TRUE	Q9UHB9|SRP68_HUMAN	102.996	3.51	2	1.66077e+06	2	4
						1745	TRUE	Q32P28|P3H1_HUMAN	36.0289	1.77	1		1	1		199	TRUE	P29144|TPP2_HUMAN	158.867	7.61	8	4628329	8	10		209	TRUE	Q99959|PKP2_HUMAN	151.332	4.65	4	1.14418e+06	4	4
						1002	TRUE	Q99798|ACON_HUMAN	83.9077	3.59	2	1.0616e+06	2	3		1104	TRUE	Q9UKF6|CPSF3_HUMAN	51.0592	2.78	2	804286	2	2		650	TRUE	P36578|RL4_HUMAN	119.493	9.84	4	4334482	4	4
						610	TRUE	O15371|EIF3D_HUMAN	81.3302	2.01	1	415479	1	1		1100	TRUE	Q9BWH6|RPAP1_HUMAN	51.3166	1.72	2	245812	2	3		325	TRUE	Q93009|UBP7_HUMAN	97.4143	2.72	3	448300	3	3
						980	TRUE	P0DOX5|IGG1_HUMAN	80.7556	4.9	2	769612	1	2		1802	TRUE	Q5JPF3|AN36C_HUMAN	20.5808	0.51	1		1	1		1295	TRUE	Q7Z4Q2|HEAT3_HUMAN	49.8543	1.91	1	135204	1	1
						281	TRUE	Q9NQC3|RTN4_HUMAN	167.83	5.12	3	5.54706e+06	3	5		1425	TRUE	P47755|CAZA2_HUMAN	68.4093	5.24	1	706245	1	1		878	TRUE	P05089|ARGI1_HUMAN	93.2139	7.14	2	1.08037e+06	2	2
						345	TRUE	P38606|VATA_HUMAN	130.283	5.19	2	1.51014e+06	2	3		1466	TRUE	Q9UKA4|AKA11_HUMAN	43.0915	0.58	1	370405	1	1		1494	TRUE	Q8IW52|SLIK4_HUMAN	43.2805	1.67	1		1	1
						264	TRUE	P26641|EF1G_HUMAN	165.64	14.19	6	12817774	6	7		1819	TRUE	Q16401|PSMD5_HUMAN	22.4332	1.79	1	69234.4	1	1		28	TRUE	Q9UPN3|MACF1_HUMAN	294.789	4.72	29	504847648	29	31
						1369	TRUE	O60701|UGDH_HUMAN	53.546	2.63	1	224078	1	1		74	TRUE	P35221|CTNA1_HUMAN	177.36	16.67	12	18753044	12	17		587	TRUE	Q7Z739|YTHD3_HUMAN	132.633	9.74	4	2.90793e+06	4	4
						236	TRUE	O94901|SUN1_HUMAN	168.061	11.82	7	2.71059e+06	7	8		356	TRUE	P48643|TCPE_HUMAN	132.429	13.49	6	3.04171e+06	5	8		1027	TRUE	O95456|PSMG1_HUMAN	72.0454	4.86	1	430886	1	1
						456	TRUE	Q15517|CDSN_HUMAN	108.034	12.85	3	12455457	3	5		223	TRUE	Q15365|PCBP1_HUMAN	156.988	36.8	7	38878692	6	11		718	TRUE	Q9ULT8|HECD1_HUMAN	40.6961	0.31	1	94065.8	1	1
						278	TRUE	O60245|PCDH7_HUMAN	146.021	6.74	4	7467228	4	4		1700	TRUE	Q9H074|PAIP1_HUMAN	37.3248	2.51	1	800973	1	1		575	TRUE	P23526|SAHH_HUMAN	95.3674	8.1	4	3.52502e+06	4	5
						1428	TRUE	O60749|SNX2_HUMAN	56.3581	2.7	1	89702.3	1	1		1853	TRUE	Q16563|SYPL1_HUMAN	49.3271	4.25	1	1.1098e+06	1	1		23	TRUE	Q00610|CLH1_HUMAN	303.208	22.33	32	128468032	32	55
						173	TRUE	Q14697|GANAB_HUMAN	146.742	13.03	9	42025960	9	14		785	TRUE	P51991|ROA3_HUMAN	131.099	7.94	2	6.63217e+06	1	2		614	TRUE	P11532|DMD_HUMAN	87.5201	0.19	1	1.08e+06	1	1
						1155	TRUE	P49915|GUAA_HUMAN	69.0065	1.44	1	297973	1	1		604	TRUE	Q92667|AKAP1_HUMAN	82.2369	6.76	2	306353	2	2		1432	TRUE	Q86UQ4|ABCAD_HUMAN	21.6381	0.26	1		1	1
						16	TRUE	P15924|DESP_HUMAN	266.279	17.21	48	96169456	48	87		586	TRUE	O95486|SC24A_HUMAN	98.316	4.48	4	2.09618e+06	4	8		1405	TRUE	Q96AY4|TTC28_HUMAN	21.8149	0.32	1	3.3589e+06	1	1
						1071	TRUE	P62191|PRS4_HUMAN	82.7432	5.45	2	1.92776e+06	2	3		1086	TRUE	Q13615|MTMR3_HUMAN	72.2072	2	2	574233	2	2		684	TRUE	Q9Y679|AUP1_HUMAN	131.875	7.32	2	826256	2	2
						923	TRUE	Q6EMK4|VASN_HUMAN	76.7885	2.23	1		1	1		1201	TRUE	Q8TCT9|HM13_HUMAN	68.9059	5.57	2	1.24432e+06	2	2		1387	TRUE	Q92621|NU205_HUMAN	64.4401	0.75	1	110064	1	1
						1367	TRUE	P06396|GELS_HUMAN	28.7588	1.41	1	148476	1	1		260	TRUE	P14866|HNRPL_HUMAN	169.309	16.47	6	11357374	6	9		46	TRUE	P46939|UTRO_HUMAN	230.816	3.5	10	2.22928e+06	10	10
						461	TRUE	P04439|HLAA_HUMAN	109.026	15.62	4	6.55648e+06	1	11		706	TRUE	Q13671|RIN1_HUMAN	86.3952	4.6	3	962358	3	3		1096	TRUE	O94874|UFL1_HUMAN	34.7233	1.39	1	74626.2	1	1
						95	TRUE	O43390|HNRPR_HUMAN	164.512	9.32	4	467646	2	4		1257	TRUE	O60732|MAGC1_HUMAN	38.0722	0.7	1	2677816	1	1		118	TRUE	Q9BUF5|TBB6_HUMAN	157.738	14.35	7	1.3334e+06	1	38
						577	TRUE	Q15334|L2GL1_HUMAN	115.687	1.22	1	218265	1	1		15	TRUE	P13647|K2C5_HUMAN	272.98	47.63	33	108309552	20	150		580	TRUE	Q7L2E3|DHX30_HUMAN	86.2025	1.68	2	578551	2	2
						234	TRUE	P10515|ODP2_HUMAN	151.021	12.83	5	10401251	5	9		745	TRUE	O75122|CLAP2_HUMAN	81.6394	2.47	3	772338	2	3		528	TRUE	Q9Y3F4|STRAP_HUMAN	102.433	2.86	1	430405	1	1
						646	TRUE	Q8N1F7|NUP93_HUMAN	75.1225	0.98	1	98469.9	1	1		514	TRUE	O94979|SC31A_HUMAN	96.9292	4.26	4	2.95181e+06	4	5		452	TRUE	O95487|SC24B_HUMAN	82.0744	4.18	3	1311361	3	4
						294	TRUE	P52292|IMA1_HUMAN	157.648	10.78	4	2149513	4	4		1192	TRUE	Q9BTT6|LRRC1_HUMAN	54.7945	4.58	2	198141	1	2		1	TRUE	P11498|PYC_HUMAN	409.134	74.11	88	8750153700	88	2180
						584	TRUE	Q01518|CAP1_HUMAN	100.93	5.05	2	2700413	2	2		1004	TRUE	P06744|G6PI_HUMAN	81.736	5.73	2	664795	2	2		644	TRUE	Q14145|KEAP1_HUMAN	86.3877	3.21	2	408382	2	2
						952	TRUE	P05109|S10A8_HUMAN	66.7613	23.66	2	1481883	2	2		1027	TRUE	P98082|DAB2_HUMAN	77.9632	2.86	2	564274	2	2		143	TRUE	P46821|MAP1B_HUMAN	210.391	2.67	5	1.79534e+06	5	5
						1542	TRUE	P19823|ITIH2_HUMAN	52.5259	1.59	1	417994	1	1		981	TRUE	Q96CN7|ISOC1_HUMAN	73.5379	5.03	1	828561	1	1		66	TRUE	P68104|EF1A1_HUMAN	222.451	27.27	8	13549087	8	13
						387	TRUE	Q12907|LMAN2_HUMAN	131.491	12.64	5	34113012	5	14		557	TRUE	P16989|YBOX3_HUMAN	147.111	16.4	4	2.03124e+06	2	5		591	TRUE	P78310|CXAR_HUMAN	80.7556	6.03	2	952786	2	2
						881	TRUE	Q9Y305|ACOT9_HUMAN	61.7039	5.24	2	783561	2	4		216	TRUE	O00151|PDLI1_HUMAN	198.474	44.07	8	25440410	8	13		438	TRUE	Q10567|AP1B1_HUMAN	105.714	2.42	2	210086	1	2
						1239	TRUE	Q96N66|MBOA7_HUMAN	30.6239	2.54	1	205760	1	1		848	TRUE	P53804|TTC3_HUMAN	90.7659	2.02	3	4.61774e+06	3	4		82	TRUE	Q9BSJ8|ESYT1_HUMAN	221.067	7.07	5	4241305	5	7
						423	TRUE	P26599|PTBP1_HUMAN	134.497	12.05	4	1.46064e+06	3	4		1112	TRUE	O95757|HS74L_HUMAN	77.0435	3.22	2	374806	1	2		1648	TRUE	Q4FZB7|KMT5B_HUMAN	21.6909	0.9	1	603408	1	1
						639	TRUE	P30530|UFO_HUMAN	100.383	3.02	2	974961	2	3		832	TRUE	O00116|ADAS_HUMAN	80.4543	4.41	2	859380	2	2		142	TRUE	Q9NSB2|KRT84_HUMAN	99.3752	8	6	3987860	1	54
						1668	TRUE	Q96ST3|SIN3A_HUMAN	23.2132	0.94	1	204682	1	1		802	TRUE	P33992|MCM5_HUMAN	82.0946	3.95	3	1.98842e+06	3	3		364	TRUE	P22234|PUR6_HUMAN	112.076	9.41	4	2109126	4	4
						1733	TRUE	Q13510|ASAH1_HUMAN	35.6482	2.03	1	161238	1	1		1208	TRUE	Q7Z6J9|SEN54_HUMAN	27.8974	2.66	1	169271	1	1		498	TRUE	P43246|MSH2_HUMAN	113.035	2.36	2	478459	2	2
						1651	TRUE	O00154|BACH_HUMAN	53.7412	2.89	1	231318	1	1		1265	TRUE	Q96PE3|INP4A_HUMAN	43.2002	1.33	1	128913	1	1		248	TRUE	P23396|RS3_HUMAN	120.594	22.63	5	2.50251e+06	5	6
						786	TRUE	Q96HE7|ERO1A_HUMAN	87.9449	7.91	3	1.59494e+06	3	3		108	TRUE	Q02952|AKA12_HUMAN	217.026	14.87	15	43123008	15	18		406	TRUE	O00231|PSD11_HUMAN	108.578	4.74	2	3.20442e+06	2	3
						297	TRUE	Q15084|PDIA6_HUMAN	164.509	21.36	8	15901138	8	9		375	TRUE	Q9UKK3|PARP4_HUMAN	127.229	4.12	6	6347080	6	6		954	TRUE	Q9HD45|TM9S3_HUMAN	47.4124	1.87	1	153508	1	1
						830	TRUE	Q01780|EXOSX_HUMAN	63.0349	1.47	1	248983	1	1		268	TRUE	P40763|STAT3_HUMAN	129.238	14.03	9	3.8803e+06	9	9		708	TRUE	O14974|MYPT1_HUMAN	108.497	2.04	2	335843	2	2
						170	TRUE	O60664|PLIN3_HUMAN	172.208	3.23	1	95667.5	1	1		718	TRUE	Q9Y6A5|TACC3_HUMAN	76.5138	2.98	2	3018506	2	3		704	TRUE	P52701|MSH6_HUMAN	86.257	0.81	1	126000	1	1
						340	TRUE	Q7Z434|MAVS_HUMAN	162.574	10.74	3	2.0179e+06	3	3		1574	TRUE	O15226|NKRF_HUMAN	28.6032	1.88	1	184870	1	1		1031	TRUE	Q9Y4W6|AFG32_HUMAN	52.907	1.25	1	149466	1	1
						426	TRUE	Q13835|PKP1_HUMAN	103.059	10.04	5	32545072	5	6		1195	TRUE	Q14684|RRP1B_HUMAN	62.9426	2.9	2	464708	2	3		1095	TRUE	A4UGR9|XIRP2_HUMAN	66.358	0.39	1	166160	1	1
						1183	TRUE	Q92878|RAD50_HUMAN	35.9384	0.69	1	126771	1	1		755	TRUE	Q9NZM3|ITSN2_HUMAN	97.4753	2.36	3	1.1288e+06	3	3		269	TRUE	Q27J81|INF2_HUMAN	160.937	3.28	3	494838	3	3
						233	TRUE	Q14847|LASP1_HUMAN	171.067	4.98	1	212655	1	1		736	TRUE	Q96RF0|SNX18_HUMAN	106.037	7.17	3	823674	3	3		307	TRUE	Q6P2Q9|PRP8_HUMAN	115.573	0.43	1	322465	1	1
						889	TRUE	P20700|LMNB1_HUMAN	86.863	4.27	2	563222	2	2		218	TRUE	Q14694|UBP10_HUMAN	183.976	18.3	10	18931468	10	10		636	TRUE	O00303|EIF3F_HUMAN	108.179	8.12	2	1.49131e+06	2	3
						90	TRUE	P49748|ACADV_HUMAN	205.546	27.63	13	38417304	13	20		930	TRUE	Q14254|FLOT2_HUMAN	58.8751	4.91	2	502423	2	2		316	TRUE	P14625|ENPL_HUMAN	133.158	7.47	7	2.47434e+06	5	8
						847	TRUE	P15151|PVR_HUMAN	44.3543	2.88	1	3.45815e+06	1	2		554	TRUE	Q5D862|FILA2_HUMAN	126.318	2.01	3	3075255	3	3		909	TRUE	O14828|SCAM3_HUMAN	123.678	9.22	2	2.58944e+06	2	2
						720	TRUE	Q6ZVX7|FBX50_HUMAN	72.8608	18.55	3	1.52647e+06	3	3		238	TRUE	Q15417|CNN3_HUMAN	148.484	26.14	6	16823790	5	10		774	TRUE	P63092|GNAS2_HUMAN	82.191	5.33	2	207953	1	6
						180	TRUE	Q02413|DSG1_HUMAN	173.11	13.25	9	10522752	9	13		163	TRUE	O95782|AP2A1_HUMAN	143.383	15.56	12	3229774	9	12		77	TRUE	P07814|SYEP_HUMAN	246.555	10.71	12	8150711	12	12
						143	TRUE	P04406|G3P_HUMAN	173.145	31.34	6	24280974	6	13		1856	TRUE	O43156|TTI1_HUMAN	36.5532	1.29	1	138743	1	1		134	TRUE	Q99832|TCPH_HUMAN	154.011	15.47	7	5245949	7	9
						27	TRUE	P08779|K1C16_HUMAN	255.102	60.47	31	616263550	17	251		1061	TRUE	Q9HDC9|APMAP_HUMAN	46.2962	5.05	2	1.82471e+06	2	2		923	TRUE	Q9UHW9|S12A6_HUMAN	59.6746	1.74	2	349900	2	2
						377	TRUE	O75643|U520_HUMAN	127.862	0.98	2	897561	2	2		838	TRUE	Q8IZP2|ST134_HUMAN	102.423	15.42	3	2.57897e+06	3	4		323	TRUE	P46060|RAGP1_HUMAN	137.877	4.6	2	624281	2	2
						17	TRUE	P04259|K2C6B_HUMAN	281.494	59.4	38	20812656	1	288		749	TRUE	Q12769|NU160_HUMAN	70.6409	2.51	3	555535	3	3		249	TRUE	Q99700|ATX2_HUMAN	169.504	5.48	5	2.764e+06	5	5
						744	TRUE	O43684|BUB3_HUMAN	100.28	3.96	1	173743	1	1		682	TRUE	Q5SW79|CE170_HUMAN	101.47	3.35	4	3339923	4	4		314	TRUE	O43143|DHX15_HUMAN	154.942	6.79	6	1.42516e+06	6	6
						129	TRUE	Q8WWM7|ATX2L_HUMAN	192.814	2.33	1	197120	1	1		1090	TRUE	Q9UDY8|MALT1_HUMAN	56.1948	5.34	2	527042	2	2		1751	TRUE	Q96L92|SNX27_HUMAN	56.0785	2.59	1	218568	1	1
						158	TRUE	P78371|TCPB_HUMAN	147.987	2.8	1	225613	1	1		185	TRUE	P31948|STIP1_HUMAN	144.174	16.94	9	7.66438e+06	9	11		783	TRUE	Q9UDY2|ZO2_HUMAN	91.0277	2.1	2	194383	1	2
						370	TRUE	P45880|VDAC2_HUMAN	170.237	15.31	3	4263025	3	3		457	TRUE	Q16881|TRXR1_HUMAN	112.003	8.78	4	2.41164e+06	4	6		306	TRUE	O75083|WDR1_HUMAN	150.293	9.57	4	5308752	4	4
						273	TRUE	Q16555|DPYL2_HUMAN	174.724	4.2	2	559599	2	2		1281	TRUE	Q14894|CRYM_HUMAN	29.457	3.18	1	491260	1	1		173	TRUE	P61978|HNRPK_HUMAN	196.621	23.33	8	23084116	8	14
						1001	TRUE	Q9HC35|EMAL4_HUMAN	87.6877	1.63	1	222374	1	1		1127	TRUE	Q14192|FHL2_HUMAN	56.3006	7.89	2	2.3285e+06	2	2		693	TRUE	P12004|PCNA_HUMAN	74.8128	4.98	1	2.23306e+06	1	3
						13	TRUE	P05787|K2C8_HUMAN	273.832	33.33	14	7.79859e+06	8	83		925	TRUE	Q9HCM4|E41L5_HUMAN	76.2733	3	2	579398	2	2		828	TRUE	P00390|GSHR_HUMAN	98.9196	4.41	2	1.19576e+06	2	2
						535	TRUE	Q13733|AT1A4_HUMAN	86.2081	3.98	3	3.24177e+06	1	3		1020	TRUE	Q15599|NHRF2_HUMAN	65.1868	5.34	2	873758	2	2		117	TRUE	P00533|EGFR_HUMAN	187.451	7.02	8	19565344	8	8
						1507	TRUE	Q13563|PKD2_HUMAN	48.7748	1.34	1	106710	1	2		1711	TRUE	Q8TEV9|SMCR8_HUMAN	30.0618	1.39	1		1	1		165	TRUE	Q8IWZ3|ANKH1_HUMAN	151.221	0.39	1	459411	1	1
						282	TRUE	Q9Y678|COPG1_HUMAN	134.124	3.89	3	421667	3	3		1652	TRUE	Q99590|SCAFB_HUMAN	21.4112	0.82	1	1.21078e+06	1	1		952	TRUE	P28340|DPOD1_HUMAN	88.9105	1.08	1	322972	1	1
						721	TRUE	P16435|NCPR_HUMAN	85.1751	1.62	1	296240	1	1		1529	TRUE	O76024|WFS1_HUMAN	72.8717	1.46	1	1127326	1	1		70	TRUE	Q562R1|ACTBL_HUMAN	159.833	17.29	7	1.2397e+06	2	81
						81	TRUE	P02545|LMNA_HUMAN	228.037	29.67	14	19896272	14	19		1173	TRUE	Q8NI36|WDR36_HUMAN	81.3983	2.63	2	1.07384e+06	2	2		721	TRUE	Q8N6H7|ARFG2_HUMAN	79.3833	4.61	2	339660	1	2
						1381	TRUE	P27797|CALR_HUMAN	48.0836	2.16	1	971651	1	2		1228	TRUE	P16152|CBR1_HUMAN	70.2934	5.78	1	407884	1	1		6	TRUE	Q09666|AHNK_HUMAN	402.313	22.41	109	308978592	109	182
						778	TRUE	Q29RF7|PDS5A_HUMAN	104.1	1.27	1	108263	1	1		1110	TRUE	Q9BZE9|ASPC1_HUMAN	76.37	5.97	2	152369	2	2		1769	TRUE	Q99615|DNJC7_HUMAN	39.163	2.02	1	93474.1	1	1
						293	TRUE	Q96J84|KIRR1_HUMAN	150.682	5.81	3	801277	3	3		326	TRUE	P0CG48|UBC_HUMAN	149.619	6.28	5	118978320	5	16		1394	TRUE	P07951|TPM2_HUMAN	40.0687	4.58	1	163566	1	1
						258	TRUE	P04040|CATA_HUMAN	157.604	18.79	8	8744924	8	9		537	TRUE	Q13464|ROCK1_HUMAN	89.912	3.32	5	2.32715e+06	4	5		639	TRUE	P50395|GDIB_HUMAN	94.7528	2.47	1	260506	1	1
						420	TRUE	O60763|USO1_HUMAN	139.088	4.05	3	372306	3	3		509	TRUE	Q9UJU6|DBNL_HUMAN	142.754	12.09	4	7032102	4	5		597	TRUE	Q99567|NUP88_HUMAN	124.693	3.51	1		1	1
						1249	TRUE	Q8IXB1|DJC10_HUMAN	29.5832	1.26	1	113747	1	1		1219	TRUE	P33527|MRP1_HUMAN	27.4071	0.85	1	25453.5	1	1		1251	TRUE	Q8TF72|SHRM3_HUMAN	27.2006	0.45	1	352203	1	1
						552	TRUE	Q96P63|SPB12_HUMAN	138.06	11.36	5	15336157	5	6		1272	TRUE	P11362|FGFR1_HUMAN	61.6668	1.58	1	301419	1	1		832	TRUE	P49321|NASP_HUMAN	84.0117	1.14	1	242252	1	1
						1066	TRUE	P78536|ADA17_HUMAN	78.9043	1.82	1	142350	1	1		1410	TRUE	Q13363|CTBP1_HUMAN	28.1896	1.82	1		1	1		770	TRUE	P60891|PRPS1_HUMAN	69.955	3.77	1	648708	1	1
						871	TRUE	Q99460|PSMD1_HUMAN	103.621	3.67	3	705615	3	3		1384	TRUE	Q9NUT2|MITOS_HUMAN	41.6284	1.09	1	617175	1	1		1484	TRUE	Q9HC38|GLOD4_HUMAN	32.4818	3.19	1	337872	1	1
						868	TRUE	P14735|IDE_HUMAN	71.617	1.86	2	474788	2	2		617	TRUE	Q9UHB9|SRP68_HUMAN	102.996	7.02	4	3994364	4	4		398	TRUE	P49736|MCM2_HUMAN	123.701	3.87	3	1.54955e+06	3	3
						49	TRUE	Q7Z794|K2C1B_HUMAN	201.901	28.89	17	46920812	14	75		638	TRUE	Q9UPY3|DICER_HUMAN	103.959	2.34	4	3.71916e+06	4	4		1166	TRUE	Q9NZ56|FMN2_HUMAN	103.084	0.99	1	402656	1	2
						239	TRUE	Q5T749|KPRP_HUMAN	188.842	25.73	8	6.04151e+06	8	9		1604	TRUE	Q8TDG4|HELQ_HUMAN	24.1632	0.82	1	268304	1	1		1794	TRUE	P46977|STT3A_HUMAN	55.5294	1.56	1	888520	1	2
						1659	TRUE	Q9Y2G8|DJC16_HUMAN	20.4218	1.66	1	1.61145e+06	1	1		191	TRUE	Q99959|PKP2_HUMAN	151.332	16	10	16347241	10	12		1595	TRUE	P48444|COPD_HUMAN	45.0287	2.35	1	275078	1	1
						481	TRUE	P50402|EMD_HUMAN	109.038	8.27	2	661368	2	2		1624	TRUE	Q9Y2L1|RRP44_HUMAN	23.3889	1.15	1	407334	1	1		268	TRUE	P47897|SYQ_HUMAN	165.63	7.61	5	2157422	5	5
						169	TRUE	Q14974|IMB1_HUMAN	170.164	5.82	4	1.41247e+06	4	4		637	TRUE	P36578|RL4_HUMAN	119.493	9.13	3	10745203	3	3		1620	TRUE	O00170|AIP_HUMAN	51.5106	4.24	1	186107	1	1
						430	TRUE	P08648|ITA5_HUMAN	122.29	5.05	5	6221628	5	5		1791	TRUE	Q7Z6J0|SH3R1_HUMAN	52.4108	1.8	1	218281	1	1		1016	TRUE	Q99798|ACON_HUMAN	83.9077	3.59	2	1.07832e+06	2	2
						154	TRUE	Q8N1N4|K2C78_HUMAN	184.684	22.88	11	17195514	9	22		304	TRUE	Q93009|UBP7_HUMAN	97.4143	5.9	6	2.43199e+06	6	7		625	TRUE	O15371|EIF3D_HUMAN	81.3302	4.56	2	668996	2	2
						269	TRUE	P49368|TCPG_HUMAN	157.837	10.28	5	2.95274e+06	5	5		1293	TRUE	Q7Z4Q2|HEAT3_HUMAN	49.8543	1.91	1	522916	1	1		548	TRUE	Q9P0V3|SH3B4_HUMAN	117.928	1.45	1		1	1
						148	TRUE	Q08379|GOGA2_HUMAN	152.019	0.8	1		1	1		860	TRUE	P05089|ARGI1_HUMAN	93.2139	3.42	1	460573	1	1		90	TRUE	Q8WUM4|PDC6I_HUMAN	229.697	19.59	13	12442576	13	15
						1635	TRUE	Q9H7F0|AT133_HUMAN	24.7192	1.63	1	2432650	1	1		1778	TRUE	O75874|IDHC_HUMAN	57.0463	2.66	1	214949	1	1		993	TRUE	P0DOX5|IGG1_HUMAN	80.7556	4.9	2	1.15669e+06	1	2
						697	TRUE	Q2VIR3|IF2GL_HUMAN	81.6264	2.33	1	106928	1	1		1021	TRUE	Q9Y5X2|SNX8_HUMAN	49.673	5.59	2		2	2		256	TRUE	Q9NQC3|RTN4_HUMAN	167.83	8.05	5	10671135	5	11
						435	TRUE	Q14683|SMC1A_HUMAN	107.482	0.81	1	77811.9	1	1		1471	TRUE	O76021|RL1D1_HUMAN	23.3852	1.63	1	185725	1	1		369	TRUE	P38606|VATA_HUMAN	130.283	7.13	3	990772	3	3
						259	TRUE	P78386|KRT85_HUMAN	125.697	16.77	8	873636	4	13		1494	TRUE	Q8IW52|SLIK4_HUMAN	43.2805	1.67	1	488532	1	1		239	TRUE	P26641|EF1G_HUMAN	168.621	19.22	8	14444215	8	10
						468	TRUE	Q7Z3T8|ZFY16_HUMAN	111.317	0.84	1	149977	1	1		19	TRUE	Q9UPN3|MACF1_HUMAN	292.499	8.39	48	57530724	47	53		257	TRUE	O94901|SUN1_HUMAN	168.061	11.08	7	4.09624e+06	7	9
						177	TRUE	P13667|PDIA4_HUMAN	164.207	11.63	7	6998852	7	8		569	TRUE	Q7Z739|YTHD3_HUMAN	132.633	7.18	3	5409067	3	3		479	TRUE	Q15517|CDSN_HUMAN	108.034	5.48	3	9795199	3	3
						32	TRUE	P63261|ACTG_HUMAN	238.841	58.67	15	809280320	15	155		1013	TRUE	O95456|PSMG1_HUMAN	72.0454	8.33	2	922619	2	2		293	TRUE	O60245|PCDH7_HUMAN	146.021	4.21	3	3.67443e+06	3	4
						856	TRUE	Q9Y624|JAM1_HUMAN	88.6207	7.69	2	700692	2	2		607	TRUE	P30622|CLIP1_HUMAN	92.9193	3.55	4	4292574	4	4		1429	TRUE	O60749|SNX2_HUMAN	56.3581	2.7	1	217489	1	1
						507	TRUE	P54886|P5CS_HUMAN	85.6094	6.54	3	855553	3	4		1456	TRUE	P60900|PSA6_HUMAN	31.4958	5.28	1	113427	1	1		187	TRUE	Q14697|GANAB_HUMAN	146.742	4.87	4	19133694	4	4
						194	TRUE	O60427|FADS1_HUMAN	174.162	26.8	11	84443096	11	23		1174	TRUE	Q9UI10|EI2BD_HUMAN	59.5493	4.59	2	751169	2	2		1162	TRUE	P49915|GUAA_HUMAN	69.0065	3.32	2	854210	2	2
						1877	TRUE	Q96DA0|ZG16B_HUMAN	40.1973	4.33	1	676196	1	1		1441	TRUE	P04920|B3A2_HUMAN	34.5752	0.89	1	326053	1	1		1384	TRUE	Q03519|TAP2_HUMAN	41.6284	1.17	1	255478	1	1
						1106	TRUE	Q9P246|STIM2_HUMAN	60.1185	1.47	1		1	1		1522	TRUE	Q92783|STAM1_HUMAN	52.3389	2.22	1	747947	1	2		24	TRUE	P15924|DESP_HUMAN	270.061	14.7	43	66574100	43	65
						93	TRUE	Q5VTE0|EF1A3_HUMAN	189.654	24.03	5	244519216	5	20		910	TRUE	Q9ULT8|HECD1_HUMAN	35.1021	0.77	2	327991	2	2		433	TRUE	Q9Y618|NCOR2_HUMAN	99.2654	0.6	1	120497	1	1
						198	TRUE	P53618|COPB_HUMAN	159.554	2.2	1	145669	1	1		1838	TRUE	Q12874|SF3A3_HUMAN	50.1546	2.4	1	673818	1	1		1260	TRUE	Q16186|ADRM1_HUMAN	60.9239	3.93	1	717975	1	1
						323	TRUE	Q14CN4|K2C72_HUMAN	129.235	9	5	2.42482e+06	1	42		558	TRUE	P23526|SAHH_HUMAN	95.3674	8.56	4	12800512	3	7		1083	TRUE	P62191|PRS4_HUMAN	82.7432	5.45	2	2330223	2	3
						1393	TRUE	Q9Y5P6|GMPPB_HUMAN	22.5793	3.06	1	149718	1	1		22	TRUE	Q00610|CLH1_HUMAN	298.164	31.7	42	397349376	42	109		942	TRUE	Q6EMK4|VASN_HUMAN	76.7885	2.23	1		1	1
						1730	TRUE	P22033|MUTA_HUMAN	28.159	2.13	1	59963	1	1		967	TRUE	P11532|DMD_HUMAN	63.7014	0.68	2	1.36389e+06	2	2		1533	TRUE	Q96PY5|FMNL2_HUMAN	55.8451	1.2	1	276782	1	1
						1317	TRUE	Q86YS3|RFIP4_HUMAN	21.7383	1.88	1	3147000	1	1		1053	TRUE	Q13641|TPBG_HUMAN	54.2263	7.86	2	418322	2	4		484	TRUE	P04439|HLAA_HUMAN	109.026	10.96	3	2.95548e+06	1	6
						612	TRUE	Q9Y4L1|HYOU1_HUMAN	91.6554	3.3	3	979649	3	3		1782	TRUE	P08047|SP1_HUMAN	74.9901	3.57	1	560864	1	1		859	TRUE	O43592|XPOT_HUMAN	73.7258	3.74	3	5.78723e+06	3	4
						73	TRUE	P12035|K2C3_HUMAN	181.267	13.06	12	4580245	1	65		666	TRUE	Q9Y679|AUP1_HUMAN	131.875	16.34	4	2.14869e+06	4	4		102	TRUE	O43390|HNRPR_HUMAN	167.468	13.43	7	1.07247e+06	3	10
						807	TRUE	Q13148|TADBP_HUMAN	122.253	9.42	3	626973	3	3		1387	TRUE	Q92621|NU205_HUMAN	64.4401	0.75	1		1	1		1153	TRUE	P35914|HMGCL_HUMAN	60.4007	3.38	1	25765.2	1	1
						160	TRUE	Q13045|FLII_HUMAN	190.272	1.1	1	75212	1	1		39	TRUE	P46939|UTRO_HUMAN	228.674	11.04	31	50158864	31	35		596	TRUE	Q15334|L2GL1_HUMAN	115.687	1.22	1	671830	1	1
						71	TRUE	P16615|AT2A2_HUMAN	193.973	5.76	4	1.15285e+06	4	5		1084	TRUE	O94874|UFL1_HUMAN	34.7233	1.39	1	249406	1	1		253	TRUE	P10515|ODP2_HUMAN	151.021	11.28	4	3.38057e+06	4	9
						1014	TRUE	O15269|SPTC1_HUMAN	46.1267	1.9	1	159736	1	1		1302	TRUE	O60333|KIF1B_HUMAN	23.24	0.55	1	176781	1	1		1198	TRUE	P54105|ICLN_HUMAN	77.4554	5.49	1	400526	1	1
						274	TRUE	Q14980|NUMA1_HUMAN	171.58	0.52	1	178540	1	2		144	TRUE	Q9BUF5|TBB6_HUMAN	156.287	25.78	9	1.5487e+06	3	68		660	TRUE	Q8N1F7|NUP93_HUMAN	75.1225	2.44	2	363855	2	2
						183	TRUE	P04075|ALDOA_HUMAN	158.095	14.29	6	8695407	6	19		454	TRUE	Q7L2E3|DHX30_HUMAN	90.1011	3.18	4	1.94745e+06	4	4		313	TRUE	P52292|IMA1_HUMAN	157.648	10.78	4	9293648	4	5
						602	TRUE	O95235|KI20A_HUMAN	79.8368	3.15	2	40141184	2	3		796	TRUE	Q8IZL8|PELP1_HUMAN	70.2785	4.42	3	862502	3	3		418	TRUE	Q01518|CAP1_HUMAN	117.049	8.84	3	68696896	3	5
						219	TRUE	Q15393|SF3B3_HUMAN	149.083	6.74	7	3.48495e+06	7	10		1056	TRUE	P08237|PFKAM_HUMAN	73.8152	2.18	2	559328	1	2		555	TRUE	P06737|PYGL_HUMAN	98.8346	3.66	3		1	3
						159	TRUE	Q9UIQ6|LCAP_HUMAN	157.799	5.17	6	2.56111e+06	6	6		1295	TRUE	O94855|SC24D_HUMAN	51.0873	1.45	1	198366	1	1		970	TRUE	P05109|S10A8_HUMAN	66.7613	11.83	1	187247	1	1
						570	TRUE	P42892|ECE1_HUMAN	120.487	4.16	3	2.04068e+06	3	3		504	TRUE	Q9Y3F4|STRAP_HUMAN	102.433	18.29	5	2.98336e+06	5	5		95	TRUE	Q9UGR2|Z3H7B_HUMAN	206.444	3.28	3	181176	3	4
						1348	TRUE	P05106|ITB3_HUMAN	29.3503	1.52	1	48571.9	1	1		521	TRUE	O95487|SC24B_HUMAN	82.0744	5.36	4	2.37281e+06	4	6		347	TRUE	Q12907|LMAN2_HUMAN	138.077	6.46	2	5.71582e+06	2	2
						1555	TRUE	O94925|GLSK_HUMAN	65.2288	3.14	1	1.39876e+06	1	1		3	TRUE	P11498|PYC_HUMAN	386.198	66.47	68	9232226300	68	1437		861	TRUE	Q96N67|DOCK7_HUMAN	81.6997	0.65	1	94622.6	1	1
						776	TRUE	P30566|PUR8_HUMAN	116.688	7.23	3	310360	3	3		631	TRUE	Q14145|KEAP1_HUMAN	86.3877	7.37	4	1.91734e+06	4	4		1246	TRUE	Q96N66|MBOA7_HUMAN	30.6239	2.54	1	229921	1	1
						852	TRUE	P99999|CYC_HUMAN	105.487	31.43	3	1.63949e+06	3	3		127	TRUE	P46821|MAP1B_HUMAN	210.391	9.44	15	14201052	15	15		1638	TRUE	Q9UL62|TRPC5_HUMAN	22.6241	0.82	1	667871	1	1
						620	TRUE	Q14566|MCM6_HUMAN	84.2548	1.22	1	220826	1	1		1134	TRUE	Q14195|DPYL3_HUMAN	88.7794	4.74	2	202222	1	2		119	TRUE	Q6WCQ1|MPRIP_HUMAN	197.637	7.8	6	2.66e+06	5	6
						206	TRUE	P40939|ECHA_HUMAN	159.876	10.62	6	3.05758e+06	6	6		93	TRUE	P68104|EF1A1_HUMAN	189.654	32.68	8	52287240	8	32		386	TRUE	P26599|PTBP1_HUMAN	142.094	9.6	3	1.21832e+06	2	4
						57	TRUE	O00571|DDX3X_HUMAN	255.308	5.59	3	348734	2	4		572	TRUE	P78310|CXAR_HUMAN	80.7556	9.32	3	1681963	3	3		652	TRUE	P30530|UFO_HUMAN	100.383	3.02	2	2.18261e+06	2	3
						977	TRUE	Q96EP5|DAZP1_HUMAN	101.96	3.69	1		1	1		493	TRUE	Q10567|AP1B1_HUMAN	102.204	4.95	4	1.20897e+06	2	4		1862	TRUE	P98073|ENTK_HUMAN	27.8193	0.88	1	1052137	1	1
						329	TRUE	P09651|ROA1_HUMAN	145.362	9.14	2	3.1675e+06	2	2		70	TRUE	Q9BSJ8|ESYT1_HUMAN	221.067	23.91	20	30580738	20	32		1651	TRUE	O00154|BACH_HUMAN	53.7412	2.89	1	142949	1	1
						178	TRUE	P28838|AMPL_HUMAN	161.625	21.39	10	4367477	10	11		594	TRUE	Q9NSB2|KRT84_HUMAN	82.4755	5.5	4	391430	1	24		801	TRUE	Q96HE7|ERO1A_HUMAN	87.9449	4.91	2	842395	2	2
						1385	TRUE	Q9ULD0|OGDHL_HUMAN	30.0359	0.89	1	148518	1	1		407	TRUE	P22234|PUR6_HUMAN	112.076	15.53	6	10109805	6	8		557	TRUE	Q8TD19|NEK9_HUMAN	118.929	2.86	2	449320	2	2
						300	TRUE	P41252|SYIC_HUMAN	138.438	1.43	2	599664	2	2		424	TRUE	P04899|GNAI2_HUMAN	128.347	20.28	6	1.60772e+06	3	12		318	TRUE	Q15084|PDIA6_HUMAN	164.509	20.45	7	9417794	7	8
						72	TRUE	P49792|RBP2_HUMAN	220.977	0.87	2	191619	2	2		474	TRUE	P43246|MSH2_HUMAN	113.035	5.78	5	2.63618e+06	5	5		849	TRUE	Q01780|EXOSX_HUMAN	63.0349	2.49	2	351309	2	2
						106	TRUE	P49790|NU153_HUMAN	201.111	7.59	8	68388536	8	10		229	TRUE	P23396|RS3_HUMAN	120.594	38.27	8	4.47742e+06	8	9		1346	TRUE	Q93050|VPP1_HUMAN	49.475	1.19	1	216025	1	1
						1579	TRUE	Q8IW75|SPA12_HUMAN	41.5035	1.93	1	307120	1	1		65	TRUE	P0DPH8|TBA3D_HUMAN	237.838	46.89	17	466542	1	91		501	TRUE	P51114|FXR1_HUMAN	82.1821	1.61	1	182548	1	1
						151	TRUE	P0DMV8|HS71A_HUMAN	185.735	9.98	5	119498	1	7		1435	TRUE	Q9BZL4|PP12C_HUMAN	37.3017	1.79	1	138128	1	1		105	TRUE	P35580|MYH10_HUMAN	174.152	3.29	6	187348	2	9
						150	TRUE	P26006|ITA3_HUMAN	168.681	7.23	7	13725248	7	10		378	TRUE	O00231|PSD11_HUMAN	108.578	16.59	6	2825434	6	6		1428	TRUE	Q9NUU7|DD19A_HUMAN	60.0935	3.14	1	350491	1	1
						765	TRUE	P16402|H13_HUMAN	58.2186	9.95	2	635945	2	2		1176	TRUE	Q9BTW9|TBCD_HUMAN	77.1305	2.52	2	958598	2	2		185	TRUE	O60664|PLIN3_HUMAN	172.208	16.36	5	5.05714e+06	5	7
						879	TRUE	P26639|SYTC_HUMAN	78.5687	1.66	1	314567	1	1		691	TRUE	O14974|MYPT1_HUMAN	108.497	4.47	4	3239629	4	4		115	TRUE	Q14126|DSG2_HUMAN	215.786	10.38	7	1948469	7	10
						768	TRUE	O00505|IMA4_HUMAN	96.8516	1.92	1	143522	1	1		1125	TRUE	O95155|UBE4B_HUMAN	77.8069	1.69	2	808140	2	3		437	TRUE	P52732|KIF11_HUMAN	126.133	4.45	4	1.03891e+06	4	4
						1724	TRUE	Q9H173|SIL1_HUMAN	41.0474	2.82	1	61298.2	1	1		686	TRUE	P52701|MSH6_HUMAN	86.257	3.9	4	1.39414e+06	4	5		361	TRUE	Q7Z434|MAVS_HUMAN	162.574	15.19	3	4866365	3	5
						10	TRUE	P35908|K22E_HUMAN	328.79	80.44	48	1026440830	36	340		1018	TRUE	Q9Y4W6|AFG32_HUMAN	52.907	1.51	1	401996	1	1		1513	TRUE	P10696|PPBN_HUMAN	29.0983	2.44	1	102487	1	1
						793	TRUE	Q9BZF1|OSBL8_HUMAN	89.7591	1.24	1	1.12176e+06	1	1		1437	TRUE	Q13435|SF3B2_HUMAN	21.9089	1.01	1	357256	1	1		1191	TRUE	Q92878|RAD50_HUMAN	35.9384	0.69	1	168945	1	1
						187	TRUE	P55060|XPO2_HUMAN	146.501	0.82	1	627574	1	1		921	TRUE	O75886|STAM2_HUMAN	71.6776	4.38	2	2.84004e+06	2	2		389	TRUE	Q9UPU5|UBP24_HUMAN	117.517	0.42	1	59768	1	1
						1140	TRUE	P00367|DHE3_HUMAN	33.9176	1.97	1	421354	1	1		1083	TRUE	A4UGR9|XIRP2_HUMAN	66.358	0.74	2	791293	2	2		344	TRUE	A5YKK6|CNOT1_HUMAN	125.268	0.8	2	316908	2	2
						576	TRUE	Q8NBS9|TXND5_HUMAN	98.4973	8.8	3	2.20619e+06	3	3		249	TRUE	Q27J81|INF2_HUMAN	160.937	8.01	7	4974301	7	12		1179	TRUE	Q562E7|WDR81_HUMAN	41.8558	0.36	1	153514	1	1
						1869	TRUE	P01024|CO3_HUMAN	37.071	0.72	1	136241	1	1		1701	TRUE	Q09161|NCBP1_HUMAN	56.2985	1.52	1	326159	1	1		135	TRUE	Q14847|LASP1_HUMAN	182.905	41	7	22848628	7	14
						213	TRUE	P50991|TCPD_HUMAN	159.797	12.99	5	1.08106e+06	4	5		289	TRUE	Q6P2Q9|PRP8_HUMAN	115.573	3.68	8	2.32059e+06	8	9		907	TRUE	P20700|LMNB1_HUMAN	86.863	6.66	3	488877	3	3
						516	TRUE	Q5JTV8|TOIP1_HUMAN	110.924	9.09	4	3.91827e+06	4	4		622	TRUE	O00303|EIF3F_HUMAN	108.179	10.36	3	5.00232e+06	3	4		98	TRUE	P49748|ACADV_HUMAN	207.026	18.32	9	13835812	9	13
						314	TRUE	P41250|GARS_HUMAN	141.697	3.92	2	972106	2	2		254	TRUE	P14625|ENPL_HUMAN	136.034	8.84	8	11720578	6	10		680	TRUE	P15151|PVR_HUMAN	44.3543	6	2	6795617	2	3
						1161	TRUE	P31040|SDHA_HUMAN	68.7733	3.77	2	5411596	2	2		971	TRUE	Q16181|SEPT7_HUMAN	62.9236	4.81	2	232327	1	3		162	TRUE	Q02413|DSG1_HUMAN	173.11	11.34	8	4509201	8	11
						86	TRUE	Q08211|DHX9_HUMAN	223.341	7.87	9	8390870	9	17		891	TRUE	O14828|SCAM3_HUMAN	123.678	12.97	3	4899338	3	5		132	TRUE	P04406|G3P_HUMAN	173.145	30.45	6	18435656	6	12
						227	TRUE	P23246|SFPQ_HUMAN	183.479	6.51	4	2.55742e+06	4	4		757	TRUE	P63092|GNAS2_HUMAN	82.191	8.63	3	1.78494e+06	2	7		1580	TRUE	Q9BY44|EIF2A_HUMAN	41.6614	2.39	1	296042	1	1
						166	TRUE	Q9P273|TEN3_HUMAN	133.54	3.26	6	22775636	6	6		68	TRUE	P07814|SYEP_HUMAN	244.696	16.73	20	33716320	20	22		934	TRUE	Q12788|TBL3_HUMAN	60.2952	1.61	1	82955.9	1	1
						237	TRUE	Q12913|PTPRJ_HUMAN	137.692	3.66	4	2.66923e+06	4	4		1142	TRUE	Q0ZGT2|NEXN_HUMAN	48.405	3.26	2	1.91396e+06	2	2		21	TRUE	P08779|K1C16_HUMAN	263.355	52.64	32	329569376	17	203
						588	TRUE	P11047|LAMC1_HUMAN	94.9312	3.29	4	1.26541e+06	4	4		1026	TRUE	Q6NYC8|PPR18_HUMAN	80.0547	4.08	2	800484	2	2		1733	TRUE	Q9GZS1|RPA49_HUMAN	49.9633	3.34	1		1	1
						632	TRUE	Q16625|OCLN_HUMAN	96.2896	1.92	1	797544	1	1		1380	TRUE	P37198|NUP62_HUMAN	30.4278	2.11	1	311567	1	1		265	TRUE	Q99439|CNN2_HUMAN	169.46	10.36	3	2.23192e+06	2	4
						487	TRUE	O60488|ACSL4_HUMAN	134.274	7.03	4	390542	3	4		1403	TRUE	Q8WXI9|P66B_HUMAN	51.9792	2.19	1	583786	1	1		405	TRUE	O75643|U520_HUMAN	127.862	1.92	4	1.39574e+06	4	5
						1573	TRUE	P10909|CLUS_HUMAN	40.4098	1.78	1	336551	1	1		116	TRUE	Q99832|TCPH_HUMAN	154.011	26.7	11	11058670	11	14		9	TRUE	P04259|K2C6B_HUMAN	299.878	59.57	41	23226290	2	344
						529	TRUE	P07195|LDHB_HUMAN	112.163	13.47	4	1394521	3	4		904	TRUE	Q9UHW9|S12A6_HUMAN	59.6746	1.74	2	1.27931e+06	2	2		133	TRUE	Q8WWM7|ATX2L_HUMAN	194.162	12.65	9	8.13751e+06	9	13
						103	TRUE	P11021|BIP_HUMAN	181.907	25.23	13	19675466	11	17		302	TRUE	P46060|RAGP1_HUMAN	137.877	12.95	6	5.28724e+06	6	6		679	TRUE	P35998|PRS7_HUMAN	117.308	8.08	3	1.20962e+06	3	3
						220	TRUE	P30101|PDIA3_HUMAN	183.639	19.6	8	12022134	8	10		230	TRUE	Q99700|ATX2_HUMAN	169.504	9.37	9	9487496	9	10		194	TRUE	P78371|TCPB_HUMAN	147.987	9.72	3	601591	3	3
						380	TRUE	Q9Y3I0|RTCB_HUMAN	143.107	5.15	2	1.35709e+06	2	2		295	TRUE	O43143|DHX15_HUMAN	154.942	8.43	7	6.99452e+06	7	8		397	TRUE	P45880|VDAC2_HUMAN	170.237	25.17	5	12689834	5	6
						29	TRUE	P18206|VINC_HUMAN	246.993	18.43	15	12238101	15	17		855	TRUE	Q14103|HNRPD_HUMAN	87.9645	9.58	3	4141629	2	5		287	TRUE	Q16555|DPYL2_HUMAN	174.724	5.42	3	1.02658e+06	2	4
						5	TRUE	P04264|K2C1_HUMAN	401.16	62.42	52	11025773600	47	977		1756	TRUE	Q96L92|SNX27_HUMAN	56.0785	2.59	1	375304	1	1		1015	TRUE	Q9HC35|EMAL4_HUMAN	87.6877	2.65	2	731072	2	2
						722	TRUE	P49419|AL7A1_HUMAN	76.2417	5.75	2	1.30212e+06	2	2		1550	TRUE	O75367|H2AY_HUMAN	21.8587	1.88	1	263271	1	1		1431	TRUE	A1L0T0|HACL2_HUMAN	48.1848	3.64	1	86577.3	1	1
						581	TRUE	Q6DD88|ATLA3_HUMAN	100.664	3.51	1	600070	1	2		998	TRUE	Q9UDY2|ZO2_HUMAN	73.65	1.43	1	597852	1	1		1030	TRUE	Q8IZP0|ABI1_HUMAN	60.1562	2.17	1	934474	1	2
						857	TRUE	P62136|PP1A_HUMAN	83.1654	3.33	1	301025	1	1		288	TRUE	O75083|WDR1_HUMAN	150.293	12.38	6	9064630	6	7		16	TRUE	P05787|K2C8_HUMAN	282.27	64.39	38	174353088	29	281
						1474	TRUE	Q9NVV4|PAPD1_HUMAN	26.3103	2.06	1	224441	1	1		224	TRUE	P61978|HNRPK_HUMAN	183.836	27.21	9	92755720	9	21		359	TRUE	O00267|SPT5H_HUMAN	116.78	1.01	1	205222	1	1
						241	TRUE	O14980|XPO1_HUMAN	149.916	2.24	2	170550	2	2		675	TRUE	P12004|PCNA_HUMAN	74.8128	4.98	1	2.80381e+06	1	2		1507	TRUE	Q13563|PKD2_HUMAN	48.7748	1.34	1	152907	1	1
						1571	TRUE	Q16891|MIC60_HUMAN	22.9032	1.19	1	127439	1	1		1216	TRUE	Q9Y2X9|ZN281_HUMAN	44.0158	1.56	1	120905	1	1		1577	TRUE	Q12800|TFCP2_HUMAN	42.4363	2.39	1	222269	1	1
						40	TRUE	Q01082|SPTB2_HUMAN	237.718	2.28	4	2.49508e+06	4	4		810	TRUE	P00390|GSHR_HUMAN	98.9196	4.41	2	4.08607e+06	2	2		1130	TRUE	Q9NVT9|ARMC1_HUMAN	62.0297	4.26	1	156703	1	1
						322	TRUE	P22102|PUR2_HUMAN	125.386	1.78	2	641775	2	2		829	TRUE	P16298|PP2BB_HUMAN	84.6238	7.25	3	152105	1	3		298	TRUE	Q9Y678|COPG1_HUMAN	134.124	5.38	4	1.06314e+06	4	6
						945	TRUE	Q96CW1|AP2M1_HUMAN	51.9786	1.61	1	258476	1	1		115	TRUE	P00533|EGFR_HUMAN	186.06	13.8	15	70515232	15	19		981	TRUE	P31350|RIR2_HUMAN	83.7971	7.46	2	267232	2	2
						153	TRUE	P51610|HCFC1_HUMAN	175.039	0.44	1	135574	1	1		149	TRUE	Q8IWZ3|ANKH1_HUMAN	151.221	8.26	13	26428066	13	16		736	TRUE	P16435|NCPR_HUMAN	85.1751	1.33	1	244341	1	1
						434	TRUE	P11586|C1TC_HUMAN	109.299	5.35	4	40875464	4	16		933	TRUE	P28340|DPOD1_HUMAN	88.9105	2.53	2	1.32677e+06	2	2		919	TRUE	Q9NYQ8|FAT2_HUMAN	33.8366	0.71	2	343245	2	2
						413	TRUE	Q9H0D6|XRN2_HUMAN	120.916	3.89	3	837450	3	3		704	TRUE	Q8N6H7|ARFG2_HUMAN	79.3833	6.53	3	616738	2	3		78	TRUE	P02545|LMNA_HUMAN	231.597	32.23	16	35033768	16	20
						1196	TRUE	Q9UQ80|PA2G4_HUMAN	74.1665	5.58	2	518985	2	2		901	TRUE	P27695|APEX1_HUMAN	47.6752	8.81	2		2	2		946	TRUE	Q9UBB6|NCDN_HUMAN	65.2617	2.06	1	155221	1	1
						109	TRUE	P49588|SYAC_HUMAN	181.914	3.41	3	749849	3	3		2	TRUE	Q09666|AHNK_HUMAN	399.591	34.48	173	1385691780	173	479		1381	TRUE	P27797|CALR_HUMAN	48.0836	2.16	1	297824	1	1
						96	TRUE	P54136|SYRC_HUMAN	196.992	9.85	6	2.20238e+06	6	7		1044	TRUE	P46063|RECQ1_HUMAN	32.1705	2.77	2	778985	2	2		794	TRUE	Q29RF7|PDS5A_HUMAN	104.1	2.99	3	476676	3	3
						26	TRUE	P12814|ACTN1_HUMAN	279.628	23.99	17	5.45565e+06	7	25		1773	TRUE	Q99615|DNJC7_HUMAN	39.163	2.02	1	222979	1	1		1587	TRUE	Q9NSK0|KLC4_HUMAN	53.2025	2.75	1	41770.9	1	1
						801	TRUE	Q08J23|NSUN2_HUMAN	73.1191	1.43	1	456974	1	1		1394	TRUE	P07951|TPM2_HUMAN	40.0687	4.58	1	693157	1	1		1046	TRUE	O94915|FRYL_HUMAN	71.2656	0.4	1	189178	1	1
						393	TRUE	P50747|BPL1_HUMAN	77.538	9.37	6	2.28215e+06	6	6		781	TRUE	P50395|GDIB_HUMAN	90.5613	9.44	3	1.30334e+06	3	3		312	TRUE	Q96J84|KIRR1_HUMAN	150.682	7.4	4	1.63202e+06	4	4
						439	TRUE	P30153|2AAA_HUMAN	125.881	3.4	1	484745	1	1		1139	TRUE	O00629|IMA3_HUMAN	81.3005	8.25	2	142065	1	2		278	TRUE	P04040|CATA_HUMAN	157.604	9.87	4	3902623	4	7
						232	TRUE	A6NHR9|SMHD1_HUMAN	148.666	1.45	3	646166	3	3		579	TRUE	Q99567|NUP88_HUMAN	124.693	8.91	4	2.48447e+06	4	4		442	TRUE	O60763|USO1_HUMAN	139.088	4.05	3	879185	3	4
						1147	TRUE	P43034|LIS1_HUMAN	67.7882	3.66	1	143017	1	1		814	TRUE	P49321|NASP_HUMAN	84.0117	3.68	3	1.83876e+06	3	3		1255	TRUE	Q8IXB1|DJC10_HUMAN	29.5832	1.26	1	137682	1	1
						950	TRUE	P07942|LAMB1_HUMAN	52.3976	1.12	2	587328	2	2		1024	TRUE	Q9NP79|VTA1_HUMAN	61.5213	4.56	1	2690175	1	2		570	TRUE	Q96P63|SPB12_HUMAN	138.06	8.89	4	10228060	4	5
						1731	TRUE	Q5VSP4|LC1L1_HUMAN	44.4115	6.79	1	532269	1	1		1721	TRUE	Q9ULA0|DNPEP_HUMAN	33.9563	2.11	1	215809	1	1		1309	TRUE	Q8TEP8|CE192_HUMAN	27.5663	0.47	1	95578.9	1	1
						1509	TRUE	Q9Y230|RUVB2_HUMAN	57.2831	2.59	1	101771	1	1		1051	TRUE	Q86YQ8|CPNE8_HUMAN	66.6388	5.85	2	411186	2	2		1077	TRUE	P78536|ADA17_HUMAN	78.9043	3.03	2	376019	2	2
						421	TRUE	A2RRP1|NBAS_HUMAN	116.038	1.52	3	896761	3	3		969	TRUE	P60891|PRPS1_HUMAN	64.3685	6.92	2	2.58244e+06	2	2		381	TRUE	Q14008|CKAP5_HUMAN	116.355	1.87	3	677487	3	3
						1844	TRUE	P61619|S61A1_HUMAN	27.0109	1.89	1	144750	1	1		1544	TRUE	Q8NHV4|NEDD1_HUMAN	60.1264	2.73	1	253239	1	1		890	TRUE	Q99460|PSMD1_HUMAN	103.621	2.41	2	741911	2	2
						94	TRUE	Q14444|CAPR1_HUMAN	203.947	3.24	2	1.45533e+06	2	3		1484	TRUE	Q9HC38|GLOD4_HUMAN	32.4818	3.19	1	1.15536e+06	1	1		886	TRUE	P14735|IDE_HUMAN	71.617	1.86	2	537066	2	2
						62	TRUE	Q92841|DDX17_HUMAN	224.528	22.09	12	3679980	7	15		371	TRUE	P49736|MCM2_HUMAN	123.701	7.96	6	3.85155e+06	6	6		863	TRUE	P21796|VDAC1_HUMAN	62.7837	7.07	1	1.11814e+06	1	1
						555	TRUE	P16070|CD44_HUMAN	121.592	4.31	3	1607016	3	3		1159	TRUE	Q9NZ56|FMN2_HUMAN	103.084	2.03	2	1.69476e+06	2	2		698	TRUE	Q9HBM0|VEZA_HUMAN	74.7915	3.85	3	1.00894e+06	3	3
						190	TRUE	Q00839|HNRPU_HUMAN	174.243	9.94	7	9448873	7	8		652	TRUE	P26196|DDX6_HUMAN	103.78	7.25	3	3249522	3	4		32	TRUE	Q7Z794|K2C1B_HUMAN	205.04	31.14	17	30808728	13	116
						222	TRUE	P19022|CADH2_HUMAN	123.696	8.28	6	1.41632e+06	6	6		1746	TRUE	P38919|IF4A3_HUMAN	27.4206	3.16	1	405273	1	2		807	TRUE	Q9UJW0|DCTN4_HUMAN	81.9074	8.26	3	738670	3	3
						526	TRUE	O75342|LX12B_HUMAN	101.208	7.85	5	1.56298e+06	5	5		248	TRUE	P47897|SYQ_HUMAN	165.63	13.16	9	11544576	9	10		358	TRUE	Q9Y4B5|MTCL1_HUMAN	130.001	1.36	2	147861	2	2
						1586	TRUE	Q16610|ECM1_HUMAN	30.4768	2.41	1		1	1		1745	TRUE	Q32P28|P3H1_HUMAN	36.0289	1.77	1		1	1		855	TRUE	P50502|F10A1_HUMAN	102.423	10.03	3	548498	3	3
						285	TRUE	P49411|EFTU_HUMAN	145.579	14.6	5	2912709	5	7		987	TRUE	Q5QJE6|TDIF2_HUMAN	34.1262	3.44	2	1.03668e+06	2	2		1659	TRUE	Q9Y2G8|DJC16_HUMAN	20.4218	1.66	1	771933	1	1
						546	TRUE	P78347|GTF2I_HUMAN	114.755	7.01	5	958945	5	5		1621	TRUE	O00170|AIP_HUMAN	51.5106	4.24	1	1.09567e+06	1	1		226	TRUE	Q9P0K7|RAI14_HUMAN	161.317	7.24	6	1.27313e+06	6	6
						1527	TRUE	Q9NP81|SYSM_HUMAN	36.5342	2.12	1	324795	1	1		1876	TRUE	Q9Y6M7|S4A7_HUMAN	33.7732	1.48	1	174331	1	1		1172	TRUE	Q9HCE1|MOV10_HUMAN	70.4167	2.09	2	286628	2	2
						24	TRUE	P02533|K1C14_HUMAN	251.428	56.14	29	226631072	10	256		1002	TRUE	Q99798|ACON_HUMAN	83.9077	3.59	2	2.8973e+06	2	3		1361	TRUE	Q15147|PLCB4_HUMAN	41.4265	1.02	1	276288	1	1
						197	TRUE	Q9Y5B9|SP16H_HUMAN	162.472	6.78	5	1.46458e+06	5	5		610	TRUE	O15371|EIF3D_HUMAN	81.3302	5.84	3	2.29781e+06	3	3		131	TRUE	Q86V48|LUZP1_HUMAN	213.062	8.55	7	2401533	7	7
						679	TRUE	O15067|PUR4_HUMAN	97.5799	1.35	2	195077	2	2		527	TRUE	Q9P0V3|SH3B4_HUMAN	117.928	6.44	5	2.67158e+06	5	5		1268	TRUE	Q9UKS6|PACN3_HUMAN	25.1924	2.59	1	447744	1	1
						892	TRUE	O00469|PLOD2_HUMAN	76.3043	3.39	2	337588	2	2		75	TRUE	Q8WUM4|PDC6I_HUMAN	229.697	27.07	18	41801324	18	20		184	TRUE	Q14974|IMB1_HUMAN	170.164	9.7	7	5436307	7	12
						1606	TRUE	P39060|COIA1_HUMAN	64.5974	0.97	1	562567	1	1		1482	TRUE	Q2TAL8|QRIC1_HUMAN	22.6271	1.42	1	122608	1	1		1318	TRUE	Q8N7R7|CCYL1_HUMAN	40.671	3.06	1	186089	1	1
						739	TRUE	Q96AG4|LRC59_HUMAN	84.0619	3.91	1	142079	1	1		1485	TRUE	Q9Y4P3|TBL2_HUMAN	36.1933	2.68	1		1	1		353	TRUE	Q9H0W8|SMG9_HUMAN	136.396	5.38	2	571053	2	3
						1823	TRUE	P13674|P4HA1_HUMAN	37.56	2.62	1	201693	1	1		281	TRUE	Q9NQC3|RTN4_HUMAN	167.83	6.04	4	35604092	4	10		453	TRUE	P08648|ITA5_HUMAN	122.29	5.43	5	6.2322e+06	5	6
						1758	TRUE	Q9H0A0|NAT10_HUMAN	48.3513	1.07	1	175661	1	1		1671	TRUE	Q9NR46|SHLB2_HUMAN	51.465	3.29	1	242325	1	1		814	TRUE	Q9HAU0|PKHA5_HUMAN	88.1674	1.97	2	636618	2	2
						613	TRUE	P07910|HNRPC_HUMAN	114.459	8.82	2	514820	2	2		345	TRUE	P38606|VATA_HUMAN	130.283	10.7	5	4.61427e+06	5	7		101	TRUE	Q8N1N4|K2C78_HUMAN	187.657	22.5	11	9947380	7	21
						283	TRUE	P17987|TCPA_HUMAN	147.696	13.31	5	1.74715e+06	5	5		264	TRUE	P26641|EF1G_HUMAN	165.64	19.45	9	37992332	9	12		678	TRUE	Q9ULH0|KDIS_HUMAN	111.286	0.9	1	130206	1	1
						332	TRUE	P40926|MDHM_HUMAN	139.507	21.3	5	3.64594e+06	5	7		1369	TRUE	O60701|UGDH_HUMAN	53.546	2.63	1	611217	1	1		1789	TRUE	Q16637|SMN_HUMAN	37.1259	3.06	1	215126	1	1
						473	TRUE	P08195|4F2_HUMAN	128.347	5.56	3	1.21173e+06	3	3		236	TRUE	O94901|SUN1_HUMAN	168.061	11.08	7	4.11047e+06	7	7		485	TRUE	O43865|SAHH2_HUMAN	121.398	2.26	1	512064	1	1
						989	TRUE	Q99729|ROAA_HUMAN	95.2511	6.33	2	395237	2	2		456	TRUE	Q15517|CDSN_HUMAN	108.034	3.4	1	2.33907e+06	1	1		702	TRUE	P19338|NUCL_HUMAN	83.9196	1.41	1	106189	1	1
						702	TRUE	P81605|DCD_HUMAN	109.733	25.45	3	257701888	3	47		278	TRUE	O60245|PCDH7_HUMAN	146.021	12.44	8	23364912	8	13		732	TRUE	Q92615|LAR4B_HUMAN	107.706	3.66	2	317151	2	2
						784	TRUE	P29401|TKT_HUMAN	69.7396	7.38	3	1731914	3	3		1428	TRUE	O60749|SNX2_HUMAN	56.3581	2.7	1	662468	1	1		240	TRUE	P49368|TCPG_HUMAN	157.837	12.11	6	5934300	6	8
						1658	TRUE	Q9Y4X5|ARI1_HUMAN	22.3184	3.23	1	11703.6	1	2		173	TRUE	Q14697|GANAB_HUMAN	146.742	10.49	8	40599668	8	9		163	TRUE	Q08379|GOGA2_HUMAN	152.019	1.3	1	117978	1	1
						765	TRUE	P10412|H14_HUMAN	58.2186	10.05	2	635945	2	2		1155	TRUE	P49915|GUAA_HUMAN	69.0065	3.32	2	1902050	2	2		553	TRUE	Q15645|PCH2_HUMAN	103.951	2.55	1	267726	1	1
						453	TRUE	Q08188|TGM3_HUMAN	105.861	7.79	5	6122943	5	8		906	TRUE	O95721|SNP29_HUMAN	72.9822	8.53	2	616470	2	2		1263	TRUE	A2A368|MAGBG_HUMAN	38.0722	2.47	1	842160	1	1
						688	TRUE	Q16222|UAP1_HUMAN	91.3509	2.49	1	67116.3	1	2		1384	TRUE	Q03519|TAP2_HUMAN	41.6284	1.17	1	617175	1	1		345	TRUE	O14964|HGS_HUMAN	131.701	4.12	4	20150436	4	4
						298	TRUE	P07237|PDIA1_HUMAN	155.396	11.81	5	6550897	5	6		16	TRUE	P15924|DESP_HUMAN	266.279	6.51	20	15655754	20	21		1192	TRUE	Q8IWI9|MGAP_HUMAN	29.3897	0.46	1		1	1
						1037	TRUE	Q13402|MYO7A_HUMAN	25.7871	0.45	1	14798842	1	1		1340	TRUE	Q5TGY3|AHDC1_HUMAN	38.1077	0.81	1	214907	1	1		459	TRUE	Q14683|SMC1A_HUMAN	107.482	2.51	3	590014	3	3
						893	TRUE	O95490|AGRL2_HUMAN	88.9137	1.92	2	432972	2	2		411	TRUE	Q9Y618|NCOR2_HUMAN	99.2654	3.22	6	1.54829e+06	6	7		1819	TRUE	O75330|HMMR_HUMAN	23.4666	1.24	1	154750	1	1
						1156	TRUE	P60174|TPIS_HUMAN	67.9252	5.24	1	290451	1	1		727	TRUE	Q96KP4|CNDP2_HUMAN	97.3278	6.95	3	830781	3	4		1778	TRUE	Q9BYT8|NEUL_HUMAN	41.0462	1.42	1	204529	1	1
						193	TRUE	P08133|ANXA6_HUMAN	155.827	4.46	3	1.3715e+06	3	3		1631	TRUE	Q9NRL3|STRN4_HUMAN	40.819	1.73	1	469951	1	1		491	TRUE	Q7Z3T8|ZFY16_HUMAN	111.317	1.49	2	1.59678e+06	2	2
						1696	TRUE	P35052|GPC1_HUMAN	20.4425	2.51	1	81538.7	1	1		1071	TRUE	P62191|PRS4_HUMAN	82.7432	5.45	2	6625381	2	5		193	TRUE	P13667|PDIA4_HUMAN	164.207	10.23	7	7.16978e+06	7	8
						965	TRUE	P06576|ATPB_HUMAN	69.0416	4.73	2	1.37137e+06	2	2		923	TRUE	Q6EMK4|VASN_HUMAN	76.7885	3.42	2	389823	2	2		19	TRUE	P63261|ACTG_HUMAN	247.743	61.87	21	691235900	16	174
						91	TRUE	P05023|AT1A1_HUMAN	209.501	10.85	9	10997514	7	9		1535	TRUE	O94906|PRP6_HUMAN	39.2347	1.17	1	494312	1	1		158	TRUE	Q14160|SCRIB_HUMAN	162.21	4.48	6	1.98352e+06	6	6
						79	TRUE	P07900|HS90A_HUMAN	180.288	9.56	7	13036173	4	10		836	TRUE	P49589|SYCC_HUMAN	62.6067	3.21	2	3.09647e+06	2	3		873	TRUE	Q9Y624|JAM1_HUMAN	88.6207	15.38	3	475978	3	3
						761	TRUE	Q96AQ6|PBIP1_HUMAN	91.9005	1.37	1	67934.8	1	1		1367	TRUE	P06396|GELS_HUMAN	28.7588	1.41	1	113830	1	1		531	TRUE	P54886|P5CS_HUMAN	85.6094	1.51	1	307885	1	1
						651	TRUE	P11388|TOP2A_HUMAN	90.6592	0.78	1	196660	1	1		336	TRUE	O75970|MPDZ_HUMAN	129.136	4.54	7	1952084	7	8		554	TRUE	Q96JQ2|CLMN_HUMAN	114.475	3.49	3	790462	3	3
						1043	TRUE	P23468|PTPRD_HUMAN	77.9747	1.26	2	639303	2	2		1533	TRUE	Q96PY5|FMNL2_HUMAN	55.8451	1.2	1	576956	1	1		192	TRUE	O60427|FADS1_HUMAN	174.162	15.99	5	14627402	5	9
						1683	TRUE	Q86UP3|ZFHX4_HUMAN	28.0758	0.22	1	622404	1	1		461	TRUE	P04439|HLAA_HUMAN	109.026	10.96	3	6984665	1	8		1117	TRUE	Q9P246|STIM2_HUMAN	60.1185	2.82	2	531728	2	2
						326	TRUE	P0CG47|UBB_HUMAN	149.619	13.54	3	27063964	3	13		1203	TRUE	Q9NNW5|WDR6_HUMAN	30.1724	2.68	1	57615.2	1	2		1318	TRUE	Q5T2Q4|CCYL2_HUMAN	40.671	3.05	1	186089	1	1
						1423	TRUE	Q5JTZ9|SYAM_HUMAN	44.757	1.32	1	235724	1	1		1131	TRUE	Q9UHD1|CHRD1_HUMAN	57.5743	9.34	2	872788	2	3		1263	TRUE	P43355|MAGA1_HUMAN	38.0722	2.59	1	842160	1	1
						107	TRUE	Q01813|PFKAP_HUMAN	173.091	7.4	6	1.09502e+06	5	7		842	TRUE	O43592|XPOT_HUMAN	73.7258	3.74	3	712721	3	3		66	TRUE	Q5VTE0|EF1A3_HUMAN	222.451	27.27	8	13549087	8	13
						809	TRUE	Q96JJ7|TMX3_HUMAN	89.7354	5.29	2	1.08892e+06	2	2		95	TRUE	O43390|HNRPR_HUMAN	164.512	19.59	10	9906616	6	12		1020	TRUE	Q9NTJ5|SAC1_HUMAN	57.0295	1.36	1	153137	1	1
						400	TRUE	Q9Y265|RUVB1_HUMAN	137.502	2.63	1	269133	1	1		1145	TRUE	P35914|HMGCL_HUMAN	60.4007	7.69	2	144823	2	2		218	TRUE	P53618|COPB_HUMAN	159.554	5.56	4	1.31828e+06	4	5
						1400	TRUE	Q8IYS2|K2013_HUMAN	22.2849	1.42	1	106173	1	1		577	TRUE	Q15334|L2GL1_HUMAN	115.687	4.61	4	3568836	4	4		254	TRUE	Q14CN4|K2C72_HUMAN	129.335	10.96	6	211140	1	41
						366	TRUE	Q6YHK3|CD109_HUMAN	116.109	0.97	1	440122	1	1		864	TRUE	Q99459|CDC5L_HUMAN	71.2026	3.74	3	729080	3	4		773	TRUE	Q8TEY7|UBP33_HUMAN	75.9638	1.27	1	180613	1	1
						320	TRUE	Q9ULW0|TPX2_HUMAN	126.061	4.82	3	1.04403e+06	3	3		234	TRUE	P10515|ODP2_HUMAN	151.021	17.31	7	6.50739e+06	7	10		1636	TRUE	Q8TDI0|CHD5_HUMAN	21.8464	0.36	1	1.73548e+06	1	1
						636	TRUE	P00558|PGK1_HUMAN	114.012	7.19	2	766407	2	2		1190	TRUE	P54105|ICLN_HUMAN	77.4554	10.97	2	1224437	2	2		1393	TRUE	Q9Y5P6|GMPPB_HUMAN	22.5793	3.06	1	60638.1	1	1
						270	TRUE	Q9ULV4|COR1C_HUMAN	146.152	7.17	3	1.1121e+06	3	3		646	TRUE	Q8N1F7|NUP93_HUMAN	75.1225	3.66	3	13294395	3	3		777	TRUE	O00429|DNM1L_HUMAN	74.8674	2.99	2	527680	2	2
						215	TRUE	P30519|HMOX2_HUMAN	181.037	28.48	7	8903238	7	11		1582	TRUE	Q9BTE6|AASD1_HUMAN	27.6072	2.43	1	292947	1	1		1607	TRUE	Q9NTK5|OLA1_HUMAN	43.7888	2.78	1	455489	1	1
						1322	TRUE	P98160|PGBM_HUMAN	35.9603	0.32	1	55835.9	1	1		294	TRUE	P52292|IMA1_HUMAN	157.648	13.99	6	20482554	6	9		627	TRUE	Q9Y4L1|HYOU1_HUMAN	91.6554	4.1	3	710325	3	3
						179	TRUE	P34932|HSP74_HUMAN	149.956	2.5	2	1.76137e+06	2	3		584	TRUE	Q01518|CAP1_HUMAN	100.93	7.58	3	55527776	3	5		37	TRUE	P12035|K2C3_HUMAN	186.519	19.75	16	1.14295e+06	2	88
						385	TRUE	Q7KZF4|SND1_HUMAN	133.887	1.43	1	256295	1	1		536	TRUE	P06737|PYGL_HUMAN	98.8346	4.25	4		1	4		825	TRUE	Q13148|TADBP_HUMAN	122.253	9.42	3	1.10793e+06	3	4
						255	TRUE	P27708|PYR1_HUMAN	157.833	1.8	3	446930	3	3		951	TRUE	P54646|AAPK2_HUMAN	47.5871	3.62	2	507849	2	2		177	TRUE	Q13045|FLII_HUMAN	190.272	8.51	8	3.74797e+06	8	10
						89	TRUE	Q86UP2|KTN1_HUMAN	186.894	5.75	6	2.98389e+06	6	6		599	TRUE	P31939|PUR9_HUMAN	85.3984	7.26	4	1.24777e+06	4	5		88	TRUE	P16615|AT2A2_HUMAN	193.973	8.25	7	1.91626e+06	4	10
						689	TRUE	Q8IV08|PLD3_HUMAN	113.554	9.8	3	3.86605e+06	3	3		1478	TRUE	Q6IA86|ELP2_HUMAN	21.5597	1.21	1		1	1		1028	TRUE	O15269|SPTC1_HUMAN	46.1267	1.9	1	244118	1	1
						279	TRUE	Q9UHN6|CEIP2_HUMAN	143.625	5.64	7	3029067	7	7		1857	TRUE	O43837|IDH3B_HUMAN	22.1973	2.34	1	34194.7	1	1		288	TRUE	Q14980|NUMA1_HUMAN	171.58	2.79	5	822737	5	5
						803	TRUE	Q9Y6C9|MTCH2_HUMAN	83.7938	2.97	1	182016	1	1		822	TRUE	P35568|IRS1_HUMAN	59.5928	2.82	3	27512320	3	3		1653	TRUE	P35606|COPB2_HUMAN	54.4014	1.88	1	186294	1	1
						641	TRUE	Q1KMD3|HNRL2_HUMAN	75.7294	1.87	1	989198	1	3		1389	TRUE	Q96PU8|QKI_HUMAN	43.9747	4.4	1	340405	1	1		202	TRUE	P04075|ALDOA_HUMAN	158.095	12.09	4	5044196	4	8
						1363	TRUE	P47929|LEG7_HUMAN	34.7103	5.88	1		1	1		76	TRUE	Q9UGR2|Z3H7B_HUMAN	206.444	24.36	18	34518948	18	31		477	TRUE	Q01804|OTUD4_HUMAN	129.136	2.33	2	343492	2	2
						246	TRUE	P29317|EPHA2_HUMAN	132.306	3.79	3	2557255	3	5		387	TRUE	Q12907|LMAN2_HUMAN	131.491	2.81	1	10172220	1	2		691	TRUE	Q8IUD2|RB6I2_HUMAN	100.241	2.24	2	202652	2	2
						196	TRUE	Q9NZI8|IF2B1_HUMAN	161.168	9.36	4	1.0316e+06	3	5		919	TRUE	Q8WVM8|SCFD1_HUMAN	62.9255	5.3	2	358820	2	2		496	TRUE	O95235|KI20A_HUMAN	79.8368	1.57	1	557634	1	1
						1198	TRUE	O75477|ERLN1_HUMAN	80.5536	7.47	2	399443	1	3		1588	TRUE	Q96KG9|SCYL1_HUMAN	24.0805	1.24	1	131394	1	1		432	TRUE	Q32MZ4|LRRF1_HUMAN	140.162	3.34	2	1.14707e+06	2	2
						139	TRUE	P10809|CH60_HUMAN	159.148	15.36	7	10463565	7	10		844	TRUE	Q96N67|DOCK7_HUMAN	81.6997	1.96	3	846470	3	3		236	TRUE	Q15393|SF3B3_HUMAN	149.083	5.75	6	2943627	6	6
						448	TRUE	Q15758|AAAT_HUMAN	135.796	13.49	6	3.88508e+06	6	6		99	TRUE	Q6WCQ1|MPRIP_HUMAN	197.637	18.54	15	9464566	15	16		719	TRUE	O60443|GSDME_HUMAN	86.3577	2.22	1	130061	1	1
						35	TRUE	Q9Y490|TLN1_HUMAN	242.975	2.6	4	1.06585e+06	4	4		423	TRUE	P26599|PTBP1_HUMAN	134.497	15.07	5	5470125	4	11		176	TRUE	Q9UIQ6|LCAP_HUMAN	157.799	7.51	7	3.7873e+06	7	9
						1050	TRUE	P01877|IGHA2_HUMAN	89.9375	7.35	2	891016	1	2		639	TRUE	P30530|UFO_HUMAN	100.383	4.81	3	7340695	3	4		586	TRUE	P23588|IF4B_HUMAN	113.641	4.42	2	1.44226e+06	2	2
						464	TRUE	P25311|ZA2G_HUMAN	103.087	20.47	5	3.91191e+06	5	5		1871	TRUE	P98073|ENTK_HUMAN	27.8193	0.88	1	2.41279e+06	1	1		999	TRUE	Q12774|ARHG5_HUMAN	35.6526	1.31	2		1	2
						1559	TRUE	Q96S97|MYADM_HUMAN	41.3407	3.11	1		1	1		1651	TRUE	O00154|BACH_HUMAN	53.7412	2.89	1	430774	1	1		588	TRUE	P42892|ECE1_HUMAN	120.487	4.16	3	2.08897e+06	3	3
						272	TRUE	P42166|LAP2A_HUMAN	155.348	8.07	4	438383	1	5		786	TRUE	Q96HE7|ERO1A_HUMAN	87.9449	4.91	2	1.33408e+06	2	2		1556	TRUE	O94925|GLSK_HUMAN	65.2288	3.14	1	857853	1	1
						1649	TRUE	P08559|ODPA_HUMAN	37.5316	3.33	1	586211	1	2		538	TRUE	Q8TD19|NEK9_HUMAN	118.929	6.95	5	3.59326e+06	5	5		792	TRUE	P30566|PUR8_HUMAN	116.688	7.23	3	1.76634e+06	3	4
						301	TRUE	O00159|MYO1C_HUMAN	146.224	2.45	2	694634	2	2		297	TRUE	Q15084|PDIA6_HUMAN	164.509	18.86	6	18692942	6	7		869	TRUE	P99999|CYC_HUMAN	105.487	10.48	1	970494	1	1
						118	TRUE	P13646|K1C13_HUMAN	155.856	19.21	8	1.10016e+06	3	51		1213	TRUE	O43488|ARK72_HUMAN	43.192	4.18	1	102070	1	1		802	TRUE	P23528|COF1_HUMAN	79.9959	7.23	1	213768	1	1
						186	TRUE	Q92616|GCN1_HUMAN	167.699	1.8	4	373353	4	4		830	TRUE	Q01780|EXOSX_HUMAN	63.0349	3.05	2	1.33424e+06	2	3		634	TRUE	Q14566|MCM6_HUMAN	84.2548	2.68	2	540001	2	2
						510	TRUE	Q9Y6N5|SQOR_HUMAN	127.486	10.67	4	2799144	4	5		1346	TRUE	Q93050|VPP1_HUMAN	49.475	1.19	1	528383	1	1		1038	TRUE	P17813|EGLN_HUMAN	88.4512	3.8	2	136821	2	2
						563	TRUE	P02768|ALBU_HUMAN	120.849	5.58	4	34074944	4	7		1118	TRUE	Q8NFA0|UBP32_HUMAN	47.4278	0.81	1	6688244	1	3		252	TRUE	P40939|ECHA_HUMAN	157.936	12.19	7	2.53263e+06	7	8
						84	TRUE	O43491|E41L2_HUMAN	172.585	1.09	1	126565	1	1		477	TRUE	P51114|FXR1_HUMAN	82.1821	11.27	5	3964005	5	5		653	TRUE	Q96EK7|F120B_HUMAN	109.221	2.42	2	825217	2	2
						741	TRUE	P22735|TGM1_HUMAN	93.9787	5.02	3	1.37551e+06	3	3		97	TRUE	P35580|MYH10_HUMAN	174.152	9.06	15	1.20104e+06	5	20		1448	TRUE	Q9BZ67|FRMD8_HUMAN	56.0628	2.8	1	237654	1	1
						47	TRUE	P08238|HS90B_HUMAN	212.538	18.23	12	14962378	7	23		1427	TRUE	Q9NUU7|DD19A_HUMAN	60.0935	3.14	1	1.10069e+06	1	1		64	TRUE	O00571|DDX3X_HUMAN	266.941	28.85	15	23811240	14	27
						351	TRUE	P12268|IMDH2_HUMAN	140.077	7.78	3	1.0028e+06	3	3		170	TRUE	O60664|PLIN3_HUMAN	172.208	33.64	9	18837852	9	12		430	TRUE	Q96R06|SPAG5_HUMAN	105.324	3.35	3	412336	3	3
						775	TRUE	P35613|BASI_HUMAN	79.4449	6.23	2	1.06796e+06	2	2		955	TRUE	P53701|CCHL_HUMAN	70.6706	13.06	2	892330	2	2		279	TRUE	P63244|RACK1_HUMAN	111.218	9.46	3	3.44001e+06	3	3
						1549	TRUE	Q13410|BT1A1_HUMAN	47.5588	1.9	1	169482	1	1		114	TRUE	Q14126|DSG2_HUMAN	213.141	17.98	13	22701532	13	17		776	TRUE	Q96EP5|DAZP1_HUMAN	101.96	7.62	2	1081373	2	2
						43	TRUE	P68371|TBB4B_HUMAN	231.709	38.43	13	2574777	1	29		416	TRUE	P52732|KIF11_HUMAN	126.133	6.53	6	2.24352e+06	6	6		302	TRUE	P09651|ROA1_HUMAN	145.362	9.14	2	8561350	2	3
						798	TRUE	Q6UB28|MAP12_HUMAN	84.8233	12.24	3	567942	3	3		1118	TRUE	P35125|UBP6_HUMAN	47.4278	0.92	1	6688244	1	3		243	TRUE	Q9NQW6|ANLN_HUMAN	146.518	1.78	2	977359	2	3
						292	TRUE	Q14671|PUM1_HUMAN	136.361	0.76	1	134884	1	1		1767	TRUE	Q15120|PDK3_HUMAN	37.2063	3.69	1	175020	1	1		195	TRUE	P28838|AMPL_HUMAN	161.625	17.34	8	2.59084e+06	8	8
						1710	TRUE	A8K2U0|A2ML1_HUMAN	21.8642	0.48	1	227569	1	1		1111	TRUE	O75146|HIP1R_HUMAN	67.6009	2.34	2	1133630	2	2		321	TRUE	P41252|SYIC_HUMAN	138.438	3.09	4	2.53381e+06	4	4
						20	TRUE	O00763|ACACB_HUMAN	279.444	20.71	40	109856272	28	416		1007	TRUE	Q9H0L4|CSTFT_HUMAN	61.8084	4.06	2	1166305	2	3		83	TRUE	P49792|RBP2_HUMAN	220.977	5.09	13	13638763	13	14
						131	TRUE	P33176|KINH_HUMAN	159.72	3.53	3	1.68098e+06	3	3		340	TRUE	Q7Z434|MAVS_HUMAN	162.574	18.33	5	13455145	5	5		371	TRUE	Q99816|TS101_HUMAN	119.596	11.54	5	3928858	5	5
						1073	TRUE	Q02878|RL6_HUMAN	74.9879	6.6	2	734457	2	2		1308	TRUE	Q9BX40|LS14B_HUMAN	21.0311	2.86	1	1112811	1	1		853	TRUE	Q86TB9|PATL1_HUMAN	61.1007	1.3	1	349730	1	1
						1028	TRUE	P36957|ODO2_HUMAN	40.1678	4.19	2	263965	2	2		1345	TRUE	P15259|PGAM2_HUMAN	38.9543	4.35	1	152954	1	1		86	TRUE	P49790|NU153_HUMAN	207.12	11.86	13	53277676	13	17
						9	TRUE	P05165|PCCA_HUMAN	317.489	63.46	45	4370294300	45	706		426	TRUE	Q13835|PKP1_HUMAN	103.059	1.47	1	143892	1	1		441	TRUE	Q9UIA9|XPO7_HUMAN	93.8858	0.92	1		1	1
						48	TRUE	P11940|PABP1_HUMAN	233.548	15.09	8	26323886	4	9		1183	TRUE	Q92878|RAD50_HUMAN	35.9384	0.84	1	314251	1	1		191	TRUE	Q08378|GOGA3_HUMAN	151.541	2.94	4	861670	4	4
						1874	TRUE	Q8NI27|THOC2_HUMAN	37.8617	0.82	1	49153.8	1	1		361	TRUE	Q9UPU5|UBP24_HUMAN	117.517	2.98	7	2.11889e+06	7	7		200	TRUE	P35658|NU214_HUMAN	158.291	1.96	3	1.45235e+06	3	4
						1194	TRUE	P49257|LMAN1_HUMAN	45.0136	5.49	1	794046	1	2		325	TRUE	A5YKK6|CNOT1_HUMAN	125.268	3.07	6	2.75848e+06	6	6		170	TRUE	P0DMV8|HS71A_HUMAN	185.735	17.94	9	1.01833e+06	2	15
						1613	TRUE	O43240|KLK10_HUMAN	37.7678	3.99	1	185546	1	1		1171	TRUE	Q562E7|WDR81_HUMAN	41.8558	0.67	1	60522.9	1	1		912	TRUE	Q03518|TAP1_HUMAN	81.9077	3.96	2	276544	2	4
						1470	TRUE	Q15323|K1H1_HUMAN	22.6341	5.05	1	506249	1	1		233	TRUE	Q14847|LASP1_HUMAN	171.067	41.76	7	90373592	7	14		483	TRUE	O95197|RTN3_HUMAN	133.446	1.26	1	205498	1	1
						182	TRUE	O75694|NU155_HUMAN	169.216	2.73	3	814594	3	3		889	TRUE	P20700|LMNB1_HUMAN	86.863	6.66	3	1.42318e+06	3	4		568	TRUE	P51116|FXR2_HUMAN	103.831	1.78	1	406291	1	1
						783	TRUE	P01876|IGHA1_HUMAN	95.3894	10.48	3	535378	2	3		1725	TRUE	P13798|ACPH_HUMAN	27.791	1.64	1	309451	1	1		126	TRUE	P26006|ITA3_HUMAN	182.978	7.9	7	10431247	7	9
						33	TRUE	Q14204|DYHC1_HUMAN	231.872	1.42	6	97622136	6	32		90	TRUE	P49748|ACADV_HUMAN	205.546	22.44	10	21210440	10	12		1294	TRUE	O75351|VPS4B_HUMAN	44.658	2.7	1		1	1
						1023	TRUE	P54709|AT1B3_HUMAN	56.8326	8.6	2	325667	2	2		1483	TRUE	Q5HYK7|SH319_HUMAN	21.0646	1.52	1	132267	1	1		862	TRUE	Q9BWD1|THIC_HUMAN	103.665	3.78	1	357765	1	1
						341	TRUE	Q86YZ3|HORN_HUMAN	181.884	2.67	5	15708180	5	18		729	TRUE	Q5T5U3|RHG21_HUMAN	77.4381	1.69	3	939659	3	4		330	TRUE	P35670|ATP7B_HUMAN	150.7	3.14	4	174278	3	4
						541	TRUE	P00505|AATM_HUMAN	109.2	13.72	4	3.56022e+06	4	4		847	TRUE	P15151|PVR_HUMAN	44.3543	2.88	1	21828284	1	2		898	TRUE	P26639|SYTC_HUMAN	78.5687	3.6	2	760257	2	2
						1288	TRUE	Q16576|RBBP7_HUMAN	58.0566	3.06	1	572887	1	1		180	TRUE	Q02413|DSG1_HUMAN	173.11	4.58	3	504963	3	3		784	TRUE	O00505|IMA4_HUMAN	96.8516	4.61	2	562839	1	2
						937	TRUE	P01860|IGHG3_HUMAN	66.942	5.84	2	143895	1	2		1867	TRUE	Q96GQ7|DDX27_HUMAN	45.3871	1.76	1	81422.8	1	1		579	TRUE	Q9Y277|VDAC3_HUMAN	109.01	4.59	1	406079	1	1
						653	TRUE	P18031|PTN1_HUMAN	115.51	5.52	2	1.07142e+06	2	2		143	TRUE	P04406|G3P_HUMAN	173.145	39.1	8	40912812	8	18		349	TRUE	Q15021|CND1_HUMAN	117.85	1.71	2	458784	2	2
						1220	TRUE	P20930|FILA_HUMAN	45.1194	0.22	1	1.70514e+06	1	1		1580	TRUE	Q9BY44|EIF2A_HUMAN	41.6614	2.39	1	951169	1	1		465	TRUE	Q8NCA5|FA98A_HUMAN	141.082	4.63	2	1.71011e+06	2	3
						28	TRUE	P08670|VIME_HUMAN	254.387	16.52	7	17885454	6	13		915	TRUE	Q12788|TBL3_HUMAN	60.2952	3.22	2	450821	2	2		12	TRUE	P35908|K22E_HUMAN	340.912	78.4	45	305243648	31	267
						1504	TRUE	Q96QD8|S38A2_HUMAN	70.7193	3.16	1	326952	1	1		27	TRUE	P08779|K1C16_HUMAN	255.102	39.75	21	58730292	9	73		623	TRUE	P07947|YES_HUMAN	82.4478	4.6	3	1.10804e+06	3	3
						137	TRUE	P22314|UBA1_HUMAN	197.662	4.82	4	1928007	4	4		1737	TRUE	Q9GZS1|RPA49_HUMAN	49.9633	3.34	1	402320	1	1		1511	TRUE	Q9Y371|SHLB1_HUMAN	52.1192	3.56	1		1	1
						23	TRUE	P49327|FAS_HUMAN	266.278	12.47	23	19820434	23	29		1091	TRUE	P08581|MET_HUMAN	38.7777	1.73	2	270630	2	2		1126	TRUE	Q9UH65|SWP70_HUMAN	56.4822	1.71	1	155286	1	1
						119	TRUE	O60506|HNRPQ_HUMAN	181.246	5.46	3	364914	1	3		245	TRUE	Q99439|CNN2_HUMAN	169.46	27.51	8	15281272	7	12		809	TRUE	Q9BZF1|OSBL8_HUMAN	89.7591	2.59	2	1206340	2	3
						399	TRUE	Q07666|KHDR1_HUMAN	120.608	11.51	3	1713446	3	3		377	TRUE	O75643|U520_HUMAN	127.862	2.95	6	4232798	6	6		662	TRUE	P98175|RBM10_HUMAN	113.589	1.18	1	169464	1	1
						1444	TRUE	Q9NZV1|CRIM1_HUMAN	29.8074	1.25	1	182402	1	1		752	TRUE	Q15746|MYLK_HUMAN	91.9775	2.09	3	953659	3	3		183	TRUE	P55060|XPO2_HUMAN	152.124	1.54	1	87483.1	1	1
						1357	TRUE	Q6EEV6|SUMO4_HUMAN	44.8695	12.63	1	527921	1	1		17	TRUE	P04259|K2C6B_HUMAN	281.494	50.35	28		1	161		1148	TRUE	P00367|DHE3_HUMAN	33.9176	1.61	1	121760	1	1
						18	TRUE	P48668|K2C6C_HUMAN	278.767	59.93	38	317501	1	288		744	TRUE	O43684|BUB3_HUMAN	100.28	11.28	3	1.53531e+06	3	4		875	TRUE	Q9NSD9|SYFB_HUMAN	90.9114	3.4	2	555190	2	2
						296	TRUE	Q9Y4K1|CRBG1_HUMAN	126.07	1.28	1	1.11937e+06	1	1		129	TRUE	Q8WWM7|ATX2L_HUMAN	192.814	15.91	12	29053210	12	19		595	TRUE	Q8NBS9|TXND5_HUMAN	98.4973	6.25	3	2.43363e+06	3	3
						765	TRUE	P16403|H12_HUMAN	58.2186	10.33	2	635945	2	2		1319	TRUE	P36915|GNL1_HUMAN	22.5106	1.98	1	206408	1	1		694	TRUE	Q9BW19|KIFC1_HUMAN	88.9651	4.01	2	216366	2	2
						1578	TRUE	B5MCY1|TDR15_HUMAN	22.0382	0.52	1	740267	1	1		662	TRUE	P35998|PRS7_HUMAN	117.308	10.39	4	4.57635e+06	4	4		230	TRUE	P50991|TCPD_HUMAN	159.797	13.17	5	958160	5	6
						1553	TRUE	P32970|CD70_HUMAN	47.1883	5.7	1	263201	1	1		158	TRUE	P78371|TCPB_HUMAN	147.987	20.75	8	8223231	8	15		1841	TRUE	Q2TB90|HKDC1_HUMAN	27.1251	0.98	1	86933	1	1
						1662	TRUE	O00487|PSDE_HUMAN	61.67	4.19	1	429980	1	1		1262	TRUE	Q13561|DCTN2_HUMAN	54.3798	3.49	1	331310	1	1		844	TRUE	Q9H6T3|RPAP3_HUMAN	66.3762	4.36	2	1.82871e+06	2	2
						694	TRUE	Q16658|FSCN1_HUMAN	75.0633	4.46	2	727415	2	2		370	TRUE	P45880|VDAC2_HUMAN	170.237	28.91	6	34206476	6	7		454	TRUE	Q96PU5|NED4L_HUMAN	122.33	1.03	1	288735	1	1
						1630	TRUE	P04114|APOB_HUMAN	29.3422	0.24	1	345724	1	1		273	TRUE	Q16555|DPYL2_HUMAN	174.724	24.3	9	8080087	8	12		539	TRUE	Q5JTV8|TOIP1_HUMAN	110.924	8.58	4	1.29931e+06	4	4
						44	TRUE	Q04695|K1C17_HUMAN	205.404	47.45	20	114986488	8	118		1333	TRUE	Q01970|PLCB3_HUMAN	29.6644	1.05	1		1	1		335	TRUE	P41250|GARS_HUMAN	141.697	3.52	2	1583162	2	2
						897	TRUE	P22695|QCR2_HUMAN	89.9699	8.17	2	689521	2	2		1001	TRUE	Q9HC35|EMAL4_HUMAN	87.6877	1.63	1	852774	1	1		1168	TRUE	P31040|SDHA_HUMAN	68.7733	2.11	1	109807	1	1
						326	TRUE	P62979|RS27A_HUMAN	149.619	19.87	3	27063964	3	13		1622	TRUE	O95861|BPNT1_HUMAN	35.4171	3.57	1	159446	1	2		81	TRUE	Q08211|DHX9_HUMAN	226.354	7.56	9	7.09878e+06	9	15
						1814	TRUE	Q9H3N1|TMX1_HUMAN	51.4969	4.29	1	148340	1	1		1469	TRUE	Q9HB71|CYBP_HUMAN	29.5975	5.7	1	388047	1	1		1717	TRUE	Q6GMV2|SMYD5_HUMAN	45.0797	2.15	1	335551	1	1
						628	TRUE	P28331|NDUS1_HUMAN	88.8717	6.74	4	1.50843e+06	4	4		1431	TRUE	A1L0T0|HACL2_HUMAN	48.1848	3.64	1	258157	1	1		244	TRUE	P23246|SFPQ_HUMAN	183.479	10.33	6	11357126	6	7
						211	TRUE	Q92598|HS105_HUMAN	175.725	4.31	3	671716	3	3		1017	TRUE	Q8IZP0|ABI1_HUMAN	60.1562	3.94	2	3.23608e+06	1	2		412	TRUE	O15270|SPTC2_HUMAN	122.34	4.27	2	502530	2	3
						124	TRUE	Q86VP6|CAND1_HUMAN	191.578	4.88	5	847387	5	5		13	TRUE	P05787|K2C8_HUMAN	273.832	69.77	40	1113971970	30	470		1240	TRUE	Q9NVN3|RIC8B_HUMAN	62.8434	2.69	1	208617	1	1
						271	TRUE	Q9P2E9|RRBP1_HUMAN	165.979	3.83	4	877007	4	4		1408	TRUE	Q9H4M9|EHD1_HUMAN	35.5945	2.06	1		1	1		1078	TRUE	Q9NZW5|MPP6_HUMAN	52.2283	4.07	2		2	2
						1749	TRUE	Q92643|GPI8_HUMAN	20.196	3.04	1	82581.6	1	1		338	TRUE	O00267|SPT5H_HUMAN	116.78	6.26	5	1.98079e+06	5	6		62	TRUE	Q07157|ZO1_HUMAN	272.184	9.1	12	6.40444e+06	11	13
						1413	TRUE	Q16853|AOC3_HUMAN	48.053	1.05	1	1.32263e+06	1	1		1507	TRUE	Q13563|PKD2_HUMAN	48.7748	1.34	1	132254	1	1		1467	TRUE	A0A0J9YX94|PMA6F_HUMAN	21.7802	1.73	1	830521	1	1
						36	TRUE	P46940|IQGA1_HUMAN	256.625	4.41	5	1.31716e+06	5	6		1576	TRUE	Q12800|TFCP2_HUMAN	42.4363	2.39	1	514706	1	1		1282	TRUE	O60231|DHX16_HUMAN	34.4224	0.77	1		1	1
						1619	TRUE	Q8TAA9|VANG1_HUMAN	64.5148	3.05	1	184123	1	1		1121	TRUE	Q9NVT9|ARMC1_HUMAN	62.0297	7.8	2	196557	2	2		1583	TRUE	Q9HCU5|PREB_HUMAN	54.2422	2.88	1	395981	1	2
						767	TRUE	P49454|CENPF_HUMAN	52.71	0.32	1	867290	1	1		282	TRUE	Q9Y678|COPG1_HUMAN	134.124	8.24	6	3.76175e+06	6	7		988	TRUE	Q02241|KIF23_HUMAN	68.3042	1.35	1	279005	1	1
						165	TRUE	Q9NR12|PDLI7_HUMAN	178.561	7.88	3	878880	3	3		1805	TRUE	Q00266|METK1_HUMAN	47.5774	3.8	1	126357	1	1		198	TRUE	Q9P273|TEN3_HUMAN	130.704	0.89	2	554755	2	2
						212	TRUE	P05556|ITB1_HUMAN	120.069	6.39	4	2.04995e+06	4	6		963	TRUE	P31350|RIR2_HUMAN	83.7971	7.46	2	863306	2	2		1193	TRUE	Q8TB72|PUM2_HUMAN	66.0073	1.78	2	690512	1	2
						1470	TRUE	Q14525|KT33B_HUMAN	22.6341	5.2	1	506249	1	1		721	TRUE	P16435|NCPR_HUMAN	85.1751	4.14	3	1.27807e+06	3	3		365	TRUE	P67809|YBOX1_HUMAN	164.577	11.73	3	3110401	1	3
						1113	TRUE	P05388|RLA0_HUMAN	96.6534	6.62	2	1.03914e+06	2	2		81	TRUE	P02545|LMNA_HUMAN	228.037	31.02	15	56939060	15	18		297	TRUE	Q12913|PTPRJ_HUMAN	137.692	4.64	5	1.29697e+06	5	5
						8	TRUE	P35527|K1C9_HUMAN	417.668	69.66	43	5918484500	43	865		927	TRUE	Q9UBB6|NCDN_HUMAN	65.2617	3.7	2	609519	2	2		510	TRUE	Q05682|CALD1_HUMAN	132	4.16	3	1.9777e+06	3	3
						1055	TRUE	P40123|CAP2_HUMAN	73.0556	3.14	1		1	1		1462	TRUE	Q8NCD3|HJURP_HUMAN	24.4286	2.01	1	225964	1	1		490	TRUE	P11047|LAMC1_HUMAN	98.2792	1.8	3	10324783	3	3
						201	TRUE	Q04637|IF4G1_HUMAN	147.887	0.63	1	569326	1	1		1205	TRUE	P46777|RL5_HUMAN	56.3125	9.43	2	590993	2	2		520	TRUE	Q16625|OCLN_HUMAN	100.645	6.51	2	1.47063e+06	2	3
						1593	TRUE	P36551|HEM6_HUMAN	21.7187	2.86	1	42728.3	1	1		1381	TRUE	P27797|CALR_HUMAN	48.0836	2.16	1	1.63294e+06	1	1		593	TRUE	P19174|PLCG1_HUMAN	120.489	1.09	1	204776	1	1
						240	TRUE	O95573|ACSL3_HUMAN	153.905	5	3	832579	2	3		1501	TRUE	Q9BY77|PDIP3_HUMAN	37.3177	3.09	1	190164	1	2		604	TRUE	P62714|PP2AB_HUMAN	112.696	3.56	1	936962	1	1
						805	TRUE	P62873|GBB1_HUMAN	82.0018	5.29	2	30285198	2	3		778	TRUE	Q29RF7|PDS5A_HUMAN	104.1	2.24	2	1.09286e+06	2	2		481	TRUE	Q13625|ASPP2_HUMAN	112.563	3.72	3	416974	3	3
						498	TRUE	Q02809|PLOD1_HUMAN	112.723	7.43	5	4489688	5	5		1033	TRUE	O94915|FRYL_HUMAN	71.2656	0.73	2	653587	2	2		1714	TRUE	Q01955|CO4A3_HUMAN	24.1034	0.72	1	506280	1	2
						162	TRUE	P19012|K1C15_HUMAN	138.014	14.47	6	5.23879e+06	2	55		293	TRUE	Q96J84|KIRR1_HUMAN	150.682	15.59	7	6972394	7	8		513	TRUE	O60488|ACSL4_HUMAN	134.274	7.03	4	1.08009e+06	3	6
						1401	TRUE	P04844|RPN2_HUMAN	25.4585	3.8	1	154378	1	1		258	TRUE	P04040|CATA_HUMAN	157.604	20.87	9	4.82074e+06	9	10		943	TRUE	P78324|SHPS1_HUMAN	81.4215	5.36	2	784256	2	2
						1335	TRUE	Q15788|NCOA1_HUMAN	21.6191	0.62	1	1.41622e+06	1	9		420	TRUE	O60763|USO1_HUMAN	139.088	9.36	6	4.1918e+06	6	6		550	TRUE	P07195|LDHB_HUMAN	112.163	6.29	2	988685	1	3
						531	TRUE	P52209|6PGD_HUMAN	81.593	2.28	1	206196	1	1		552	TRUE	Q96P63|SPB12_HUMAN	138.06	8.4	3	6.60564e+06	3	3		124	TRUE	P11021|BIP_HUMAN	181.907	21.71	12	14290170	10	21
						280	TRUE	P25705|ATPA_HUMAN	162.667	13.02	6	6.8851e+06	6	9		1307	TRUE	Q8TEP8|CE192_HUMAN	27.5663	0.47	1	334869	1	1		1433	TRUE	Q92844|TANK_HUMAN	22.726	2.59	1	55569.3	1	1
						346	TRUE	P40227|TCPZ_HUMAN	111.007	10.73	4	1.66251e+06	4	4		1066	TRUE	P78536|ADA17_HUMAN	78.9043	3.03	2	451265	2	2		320	TRUE	Q7L576|CYFP1_HUMAN	109.977	1.92	2	578026	2	2
						438	TRUE	Q96KR1|ZFR_HUMAN	163.046	4.38	3	555988	3	3		310	TRUE	Q14008|CKAP5_HUMAN	120.036	4.28	7	3.29068e+06	7	7		1244	TRUE	O14744|ANM5_HUMAN	40.4378	1.88	1	199163	1	1
						1609	TRUE	O75616|ERAL1_HUMAN	43.6498	2.29	1	301294	1	1		871	TRUE	Q99460|PSMD1_HUMAN	103.621	2.41	2	1.62947e+06	2	2		492	TRUE	Q01085|TIAR_HUMAN	92.3692	5.07	2	170222	1	2
						151	TRUE	P0DMV9|HS71B_HUMAN	185.735	9.98	5	119498	1	7		753	TRUE	O75116|ROCK2_HUMAN	67.202	2.16	3	12118414	2	3		237	TRUE	P30101|PDIA3_HUMAN	183.639	19.6	8	11268706	8	11
						1153	TRUE	P12081|HARS1_HUMAN	74.7478	2.55	1	219253	1	1		868	TRUE	P14735|IDE_HUMAN	71.617	2.94	3	1.44011e+06	3	3		1428	TRUE	Q9UMR2|DD19B_HUMAN	60.0935	3.13	1	350491	1	1
						32	TRUE	P60709|ACTB_HUMAN	238.841	58.67	15	809280320	15	155		846	TRUE	P21796|VDAC1_HUMAN	62.7837	8.13	2	1.45186e+06	1	2		759	TRUE	Q63HN8|RN213_HUMAN	54.074	0.21	1	85234.2	1	1
						98	TRUE	P55072|TERA_HUMAN	171.089	12.16	8	6.03973e+06	8	10		681	TRUE	Q9HBM0|VEZA_HUMAN	74.7915	5.39	4	2.74547e+06	4	4		341	TRUE	Q9Y3I0|RTCB_HUMAN	143.107	7.72	3	1.47025e+06	3	4
						309	TRUE	P02751|FINC_HUMAN	135.674	2.26	4	1.86265e+06	4	4		49	TRUE	Q7Z794|K2C1B_HUMAN	201.901	22.84	12	5.43096e+06	9	39		957	TRUE	Q9NVN8|GNL3L_HUMAN	86.9665	4.3	2	159059	2	2
						54	TRUE	P05783|K1C18_HUMAN	227.262	18.37	6	2.32268e+06	5	8		239	TRUE	Q5T749|KPRP_HUMAN	188.842	1.9	1	333025	1	1		30	TRUE	P18206|VINC_HUMAN	255.219	30.16	27	48118940	27	41
						342	TRUE	Q6PKG0|LARP1_HUMAN	137.577	1.09	1		1	1		791	TRUE	Q9UJW0|DCTN4_HUMAN	81.9074	8.26	3	3.13993e+06	3	3		3	TRUE	P04264|K2C1_HUMAN	421.147	70.34	64	8400721400	59	1621
						1206	TRUE	P53582|MAP11_HUMAN	51.1568	3.37	1	2.58908e+06	1	1		337	TRUE	Q9Y4B5|MTCL1_HUMAN	130.001	2.99	5	4272962	5	7		737	TRUE	P49419|AL7A1_HUMAN	76.2417	2.6	1	247373	1	1
						308	TRUE	Q9UHD8|SEPT9_HUMAN	149.392	6.31	3	1855084	3	3		838	TRUE	P50502|F10A1_HUMAN	102.423	10.03	3	2.57897e+06	3	4		599	TRUE	Q6DD88|ATLA3_HUMAN	100.664	3.51	1	690938	1	2
						60	TRUE	P14923|PLAK_HUMAN	234.652	31.14	18	55507780	16	35		244	TRUE	Q9P0K7|RAI14_HUMAN	159.567	10.1	8	5247141	8	8		1070	TRUE	O15294|OGT1_HUMAN	45.1333	1.24	1	135615	1	1
						174	TRUE	P53621|COPA_HUMAN	169.722	5.72	6	1.3715e+06	6	6		1165	TRUE	Q9HCE1|MOV10_HUMAN	70.4167	2.09	2	1.18288e+06	2	2		874	TRUE	P62136|PP1A_HUMAN	83.1654	9.7	3	1.31891e+06	2	3
						835	TRUE	Q01844|EWS_HUMAN	125.378	2.13	1		1	1		970	TRUE	O96008|TOM40_HUMAN	76.4044	7.76	2	1.25733e+06	2	4		250	TRUE	Q52LW3|RHG29_HUMAN	174.096	0.87	1		1	2
						214	TRUE	Q96AE4|FUBP1_HUMAN	169.959	2.02	1		1	1		1361	TRUE	Q15147|PLCB4_HUMAN	41.4265	1.02	1	544428	1	1		1404	TRUE	O15213|WDR46_HUMAN	35.7076	1.48	1	117087	1	1
						161	TRUE	Q12906|ILF3_HUMAN	173.013	10.74	8	7349468	8	9		978	TRUE	Q96P47|AGAP3_HUMAN	41.8282	2.63	2	261043	2	2		893	TRUE	Q9NZL4|HPBP1_HUMAN	51.719	2.51	1	196638	1	1
						437	TRUE	P35900|K1C20_HUMAN	114.359	7.78	5	1.81258e+06	2	13		128	TRUE	Q86V48|LUZP1_HUMAN	212.206	16.26	14	18482846	14	14		301	TRUE	Q96K76|UBP47_HUMAN	127.226	0.87	1		1	1
						1605	TRUE	P11717|MPRI_HUMAN	22.462	0.36	1	195450	1	1		481	TRUE	P50402|EMD_HUMAN	109.038	24.8	5	3.25273e+06	5	5		372	TRUE	O75955|FLOT1_HUMAN	138.174	12.41	4	504274	4	5
						984	TRUE	Q14118|DAG1_HUMAN	30.9908	1.01	1	978914	1	1		1429	TRUE	O43765|SGTA_HUMAN	43.7056	4.79	1	329510	1	1		1316	TRUE	Q15424|SAFB1_HUMAN	56.0516	1.31	1	186858	1	1
						205	TRUE	P13010|XRCC5_HUMAN	145.062	11.61	6	4.145e+06	6	8		169	TRUE	Q14974|IMB1_HUMAN	170.164	12.21	9	12844162	9	13		747	TRUE	O60502|OGA_HUMAN	77.3238	2.4	2	71181.7	2	2
						146	TRUE	Q5XKE5|K2C79_HUMAN	148.171	11.59	8	11419328	1	75		1316	TRUE	Q8N7R7|CCYL1_HUMAN	40.671	3.06	1	806217	1	1		262	TRUE	O14980|XPO1_HUMAN	149.916	3.36	3	894574	3	3
						1390	TRUE	P55084|ECHB_HUMAN	45.5318	1.9	1	959678	1	1		333	TRUE	Q9H0W8|SMG9_HUMAN	136.396	13.08	5	4264806	5	7		538	TRUE	Q6XZF7|DNMBP_HUMAN	92.2089	2.03	3	406795	3	3
						353	TRUE	O60264|SMCA5_HUMAN	139.726	3.14	1	173286	1	1		430	TRUE	P08648|ITA5_HUMAN	122.29	5.43	5	6971039	5	5		1572	TRUE	Q16891|MIC60_HUMAN	22.9032	1.19	1	138920	1	1
						262	TRUE	P42704|LPPRC_HUMAN	158.067	5.24	6	2.18749e+06	6	6		1656	TRUE	Q9H6R4|NOL6_HUMAN	61.6982	1.4	1	652292	1	1		43	TRUE	Q01082|SPTB2_HUMAN	244.316	9.22	18	13231959	17	21
						1787	TRUE	Q9UHG3|PCYOX_HUMAN	33.8944	1.39	1	168121	1	1		797	TRUE	Q9HAU0|PKHA5_HUMAN	88.1674	3.05	3	2470767	3	3		270	TRUE	Q06124|PTN11_HUMAN	153.919	7.08	4	825069	4	4
						344	TRUE	Q13867|BLMH_HUMAN	113.308	18.24	7	11885399	7	7		154	TRUE	Q8N1N4|K2C78_HUMAN	184.684	12.5	6	3.62924e+06	4	10		343	TRUE	P22102|PUR2_HUMAN	125.386	3.17	3	2389530	3	3
						800	TRUE	P02675|FIBB_HUMAN	44.0333	2.44	2	3119333630	2	14		1180	TRUE	Q6ZUT6|CCD9B_HUMAN	80.3014	5.99	2	1664968	2	2		964	TRUE	Q96CW1|AP2M1_HUMAN	51.9786	3.68	2	923854	2	2
						445	TRUE	P06748|NPM_HUMAN	137.031	27.89	5	2209081	5	7		661	TRUE	Q9ULH0|KDIS_HUMAN	111.286	2.6	4	1.43962e+06	4	4		1350	TRUE	Q15562|TEAD2_HUMAN	41.3324	2.46	1	71943.7	1	1
						470	TRUE	Q9BXB1|LGR4_HUMAN	66.2379	2.1	2	432235	2	2		1872	TRUE	Q6P1M9|ARMX5_HUMAN	22.5613	1.25	1	1.89687e+06	1	1		172	TRUE	P51610|HCFC1_HUMAN	175.039	5.7	7	2.1623e+06	7	9
						818	TRUE	Q8NC51|PAIRB_HUMAN	91.8678	6.86	2	561914	2	3		600	TRUE	Q66K14|TBC9B_HUMAN	100.197	3.76	4	1.38621e+06	4	4		199	TRUE	Q04721|NOTC2_HUMAN	176.513	2.79	4	1.46074e+06	4	5
						379	TRUE	P53992|SC24C_HUMAN	138.465	2.01	2	256470	2	2		463	TRUE	O43865|SAHH2_HUMAN	121.398	10.38	5	3.68759e+06	4	5		247	TRUE	Q9Y262|EIF3L_HUMAN	184.262	17.2	9	9223733	9	11
						1050	TRUE	P0DOX2|IGA2_HUMAN	89.9375	5.49	2	891016	1	2		684	TRUE	P19338|NUCL_HUMAN	83.9196	4.93	4	3818807	4	5		1116	TRUE	Q15154|PCM1_HUMAN	77.5567	1.04	2	310519	2	2
						156	TRUE	P14618|KPYM_HUMAN	157.697	22.6	7	4.89313e+06	7	11		1138	TRUE	Q8N3R9|MPP5_HUMAN	68.9875	3.7	2	1.95987e+06	2	2		458	TRUE	P11586|C1TC_HUMAN	109.299	5.03	4	13639102	4	10
						815	TRUE	P13489|RINI_HUMAN	115.268	2.39	1	447324	1	1		717	TRUE	Q92615|LAR4B_HUMAN	107.706	5.01	3	2.05457e+06	3	3		435	TRUE	Q9H0D6|XRN2_HUMAN	120.916	6	5	2.51216e+06	5	6
						25	TRUE	Q8IVF2|AHNK2_HUMAN	262.966	0.91	3	416835	3	3		472	TRUE	P10321|HLAC_HUMAN	125.258	10.66	3	1.55983e+06	2	4		549	TRUE	P52294|IMA5_HUMAN	104.668	7.06	3	168137	2	3
						1698	TRUE	Q8NDA8|MROH1_HUMAN	21.0574	0.55	1	376085	1	1		269	TRUE	P49368|TCPG_HUMAN	157.837	16.51	8	15683902	8	8		1204	TRUE	Q9UQ80|PA2G4_HUMAN	74.1665	2.79	1	521489	1	1
						811	TRUE	Q9HCC0|MCCB_HUMAN	70.4133	4.62	2	526710	2	2		1657	TRUE	P43007|SATT_HUMAN	50.582	2.44	1	300826	1	1		379	TRUE	P25205|MCM3_HUMAN	133.407	1.73	1	54290.7	1	1
						979	TRUE	P02788|TRFL_HUMAN	64.6705	2.82	2	1.91125e+06	2	2		1868	TRUE	P53794|SC5A3_HUMAN	24.8285	1.67	1	296943	1	1		127	TRUE	P49588|SYAC_HUMAN	181.914	6.4	5	2.64252e+06	5	5
						1015	TRUE	P12107|COBA1_HUMAN	73.5974	1.5	2	764952	2	2		148	TRUE	Q08379|GOGA2_HUMAN	152.019	13.27	9	7511945	9	16		113	TRUE	P54136|SYRC_HUMAN	196.992	18.94	11	7.43502e+06	11	17
						263	TRUE	P51659|DHB4_HUMAN	152.865	12.5	6	2.96954e+06	6	6		533	TRUE	Q15645|PCH2_HUMAN	103.951	13.66	5	6093882	5	7		27	TRUE	P12814|ACTN1_HUMAN	284.109	36.21	26	38503592	11	63
						672	TRUE	O94826|TOM70_HUMAN	109.207	1.81	1	231272	1	1		697	TRUE	Q2VIR3|IF2GL_HUMAN	81.6264	6.99	3	1.1539e+06	3	3		561	TRUE	P55786|PSA_HUMAN	105.457	3.48	3	482937	3	3
						133	TRUE	O00425|IF2B3_HUMAN	178.024	8.12	4	660490	2	5		1524	TRUE	Q9BTE3|MCMBP_HUMAN	39.7583	1.25	1	80523.6	1	1		818	TRUE	Q08J23|NSUN2_HUMAN	73.1191	2.74	2	627527	2	2
						1567	TRUE	Q13433|S39A6_HUMAN	24.0531	1.19	1	165133	1	1		1257	TRUE	A2A368|MAGBG_HUMAN	38.0722	2.47	1	2677816	1	1		417	TRUE	P50747|BPL1_HUMAN	77.538	3.03	2	335434	2	2
						291	TRUE	Q8N163|CCAR2_HUMAN	163.986	9.97	6	4378408	6	6		327	TRUE	O14964|HGS_HUMAN	131.701	10.3	5	9015878	5	5		462	TRUE	P30153|2AAA_HUMAN	125.881	5.09	2	1.46125e+06	2	2
						85	TRUE	P43243|MATR3_HUMAN	199.081	13.11	9	4.78393e+06	9	10		1184	TRUE	Q8IWI9|MGAP_HUMAN	29.3897	0.39	1		1	1		507	TRUE	Q7Z460|CLAP1_HUMAN	114.543	0.59	1	123430	1	1
						50	TRUE	P53396|ACLY_HUMAN	215.537	10.26	10	29500400	10	14		1789	TRUE	P63151|2ABA_HUMAN	42.5886	2.68	1	204354	1	1		1135	TRUE	Q9BQA1|MEP50_HUMAN	93.9323	4.39	1	265414	1	1
						142	TRUE	Q14764|MVP_HUMAN	233.849	5.94	3	397106	3	3		435	TRUE	Q14683|SMC1A_HUMAN	107.482	5.11	6	2.92431e+06	6	6		436	TRUE	P50851|LRBA_HUMAN	123.901	0.94	2	491371	2	2
						934	TRUE	Q9Y5X1|SNX9_HUMAN	103.779	4.54	2	1.33592e+06	2	2		1826	TRUE	O75330|HMMR_HUMAN	23.4666	1.24	1	294800	1	1		251	TRUE	A6NHR9|SMHD1_HUMAN	148.666	1.95	3	820036	3	3
						623	TRUE	P39656|OST48_HUMAN	109.754	8.11	3	877087	3	3		1783	TRUE	Q9BYT8|NEUL_HUMAN	41.0462	1.42	1	526372	1	1		1131	TRUE	Q99755|PI51A_HUMAN	65.6018	2.49	1	279273	1	1
						980	TRUE	P01857|IGHG1_HUMAN	80.7556	6.67	2	769612	1	2		468	TRUE	Q7Z3T8|ZFY16_HUMAN	111.317	3.77	5	6515534	5	5		968	TRUE	P07942|LAMB1_HUMAN	52.3976	0.5	1	455672	1	1
						843	TRUE	P40938|RFC3_HUMAN	79.9882	13.2	3	1.51016e+06	3	3		1089	TRUE	Q9NVP1|DDX18_HUMAN	46.5052	1.79	1	312526	1	2		1669	TRUE	Q9P2M7|CING_HUMAN	24.0462	0.84	1	44586.7	1	1
						42	TRUE	Q9NZM1|MYOF_HUMAN	249.594	4.03	7	4238117	7	7		1298	TRUE	Q53T59|H1BP3_HUMAN	49.6504	2.81	1	340063	1	1		527	TRUE	P17980|PRS6A_HUMAN	82.3401	2.73	1	233029	1	1
						334	TRUE	P47756|CAPZB_HUMAN	123.484	5.05	1	352849	1	2		177	TRUE	P13667|PDIA4_HUMAN	164.207	11.78	9	15080072	9	11		1509	TRUE	Q9Y230|RUVB2_HUMAN	57.2831	2.59	1	701544	1	1
						1556	TRUE	Q9BVS5|TR61B_HUMAN	30.9344	1.68	1	179122	1	1		32	TRUE	P63261|ACTG_HUMAN	238.841	68.53	21	2205679100	21	197		324	TRUE	P35749|MYH11_HUMAN	141.394	2.74	5	153103	1	7
						882	TRUE	Q6UB35|C1TM_HUMAN	53.1077	3.27	2	219042	2	2		495	TRUE	Q14676|MDC1_HUMAN	90.328	4.45	3	333740	3	5		1097	TRUE	P28288|ABCD3_HUMAN	46.6794	1.82	1	63573.5	1	1
						38	TRUE	P07437|TBB5_HUMAN	238.427	45.72	15	17221848	3	41		1386	TRUE	Q8N684|CPSF7_HUMAN	35.7143	2.34	1	270500	1	1		897	TRUE	Q9P266|JCAD_HUMAN	61.3862	0.74	1	290673	1	1
						730	TRUE	Q5T2N8|ATD3C_HUMAN	69.7047	8.76	3	283366	1	3		141	TRUE	Q14160|SCRIB_HUMAN	162.21	10.98	12	6655832	11	13		1835	TRUE	P61619|S61A1_HUMAN	27.0109	1.89	1	309713	1	1
						121	TRUE	P38646|GRP75_HUMAN	176.006	16.05	9	11272143	9	11		856	TRUE	Q9Y624|JAM1_HUMAN	88.6207	15.38	3	1.21007e+06	3	3		100	TRUE	Q14444|CAPR1_HUMAN	204.823	13.12	6	31059126	6	11
						1543	TRUE	Q15738|NSDHL_HUMAN	36.0064	2.95	1	106787	1	1		507	TRUE	P54886|P5CS_HUMAN	85.6094	5.53	2	613262	2	3		276	TRUE	Q9NZB2|F120A_HUMAN	147.28	2.77	2		2	2
						1162	TRUE	P23490|LORI_HUMAN	88.9852	4.17	2	3037567	2	2		534	TRUE	Q96JQ2|CLMN_HUMAN	114.475	5.19	5	3.89875e+06	5	5		79	TRUE	Q92841|DDX17_HUMAN	223.569	21.26	11	4790154	6	15
						1739	TRUE	Q12824|SNF5_HUMAN	27.4412	3.38	1		1	1		194	TRUE	O60427|FADS1_HUMAN	174.162	15.99	5	14153085	5	9		573	TRUE	P16070|CD44_HUMAN	121.592	6.06	4	3.24751e+06	4	6
						316	TRUE	O43795|MYO1B_HUMAN	148.607	1.23	1		1	1		1106	TRUE	Q9P246|STIM2_HUMAN	60.1185	1.47	1	763927	1	1		951	TRUE	Q92575|UBXN4_HUMAN	74.8757	4.53	2	1.67406e+06	2	3
						184	TRUE	Q3ZCM7|TBB8_HUMAN	148.192	13.96	6	6295468	1	18		1316	TRUE	Q5T2Q4|CCYL2_HUMAN	40.671	3.05	1	806217	1	1		671	TRUE	Q8N3F8|MILK1_HUMAN	130.606	1.16	1	336579	1	1
						247	TRUE	Q9Y570|PPME1_HUMAN	174.409	16.32	5	2.09096e+06	5	5		1257	TRUE	P43355|MAGA1_HUMAN	38.0722	2.59	1	2677816	1	1		384	TRUE	Q8N3V7|SYNPO_HUMAN	116.567	5.27	3	769847	3	3
						1305	TRUE	Q5T2S8|ARMC4_HUMAN	24.2371	0.96	1	249794	1	1		1368	TRUE	Q13724|MOGS_HUMAN	24.9828	1.43	1		1	1		1263	TRUE	P43358|MAGA4_HUMAN	38.0722	2.52	1	842160	1	1
						328	TRUE	Q00325|MPCP_HUMAN	110.645	2.76	1	371114	1	1		93	TRUE	Q5VTE0|EF1A3_HUMAN	189.654	32.68	8	52287240	8	32		1144	TRUE	Q9H6S3|ES8L2_HUMAN	50.9978	1.26	1	64292.8	1	1
						432	TRUE	O75390|CISY_HUMAN	137.839	13.3	6	5015583	6	7		1006	TRUE	Q9NTJ5|SAC1_HUMAN	57.0295	3.07	2	783466	2	2		208	TRUE	Q00839|HNRPU_HUMAN	174.243	7.76	5	8930491	5	5
						1246	TRUE	Q08257|QOR_HUMAN	42.0386	4.26	1	115349	1	1		198	TRUE	P53618|COPB_HUMAN	159.554	13.12	10	6021958	10	11		1208	TRUE	Q96EA4|SPDLY_HUMAN	69.8037	1.65	1	178543	1	1
						725	TRUE	P07384|CAN1_HUMAN	102.301	1.4	1	381691	1	1		692	TRUE	P04083|ANXA1_HUMAN	75.8073	15.9	4	1.10052e+06	4	4		213	TRUE	P19022|CADH2_HUMAN	123.696	5.08	3	827223	3	3
						343	TRUE	Q15046|SYK_HUMAN	83.9882	5.53	3	1.07339e+06	3	4		764	TRUE	O43813|LANC1_HUMAN	87.1698	10.28	3	2.83326e+06	3	3		547	TRUE	O75342|LX12B_HUMAN	101.208	5.99	4	789649	4	4
						1029	TRUE	P42285|MTREX_HUMAN	72.4965	1.82	2	379799	2	2		756	TRUE	Q8TEY7|UBP33_HUMAN	75.9638	4.25	2	138090	2	3		109	TRUE	Q9NY65|TBA8_HUMAN	204.966	27.62	9		1	14
						1385	TRUE	Q02218|ODO1_HUMAN	30.0359	0.88	1	148518	1	1		1637	TRUE	Q8TDI0|CHD5_HUMAN	21.8464	0.36	1	4.83402e+06	1	2		303	TRUE	P49411|EFTU_HUMAN	145.579	3.1	1		1	1
						1092	TRUE	P09543|CN37_HUMAN	99.5404	2.14	1	74855.7	1	1		1438	TRUE	Q13642|FHL1_HUMAN	26.9929	3.72	1	152488	1	1		564	TRUE	P78347|GTF2I_HUMAN	114.755	2.91	2	287339	2	2
						1057	TRUE	Q86Y82|STX12_HUMAN	62.6571	5.43	1	821426	1	1		760	TRUE	O00429|DNM1L_HUMAN	74.8674	4.35	3	1.82472e+06	3	3		881	TRUE	Q15637|SF01_HUMAN	78.9596	4.69	2	380802	2	2
						1470	TRUE	O76009|KT33A_HUMAN	22.6341	5.2	1	506249	1	1		1608	TRUE	Q9NTK5|OLA1_HUMAN	43.7888	2.78	1	1.13834e+06	1	1		1527	TRUE	Q9NP81|SYSM_HUMAN	36.5342	2.12	1	264080	1	1
						719	TRUE	P04062|GLCM_HUMAN	74.6825	10.07	3	512379	3	3		612	TRUE	Q9Y4L1|HYOU1_HUMAN	91.6554	3.9	3	1793402	3	3		18	TRUE	P02533|K1C14_HUMAN	256.494	52.97	31	201777424	9	233
						564	TRUE	Q8TEQ6|GEMI5_HUMAN	100.966	0.99	1	108984	1	1		976	TRUE	Q99941|ATF6B_HUMAN	53.5372	3.13	2	841174	2	2		924	TRUE	Q5BKZ1|ZN326_HUMAN	79.0475	2.23	1	245500	1	1
						175	TRUE	Q63ZY3|KANK2_HUMAN	178.978	1.29	1	134944	1	1		73	TRUE	P12035|K2C3_HUMAN	181.267	14.65	11	1560541	2	38		508	TRUE	Q13136|LIPA1_HUMAN	104.895	2.08	2	1.53465e+06	2	2
						511	TRUE	P55209|NP1L1_HUMAN	108.989	2.81	1	120898	1	1		1213	TRUE	Q8NHP1|ARK74_HUMAN	43.192	4.53	1	102070	1	1		738	TRUE	O43242|PSMD3_HUMAN	77.2522	2.43	1		1	1
						384	TRUE	P26640|SYVC_HUMAN	131.686	1.74	2	789169	2	2		807	TRUE	Q13148|TADBP_HUMAN	122.253	9.42	3	5470932	3	4		217	TRUE	Q9Y5B9|SP16H_HUMAN	162.472	6.21	5	1316597	5	5
						497	TRUE	P27824|CALX_HUMAN	114.92	8.61	4	4.13201e+06	4	4		160	TRUE	Q13045|FLII_HUMAN	190.272	11.35	11	8789801	11	14		696	TRUE	O15067|PUR4_HUMAN	97.5799	2.09	3	1.21077e+06	3	4
						949	TRUE	P29992|GNA11_HUMAN	72.653	3.06	1	553718	1	1		667	TRUE	Q9NYL9|TMOD3_HUMAN	87.3959	10.23	3	1.77373e+06	3	7		910	TRUE	O00469|PLOD2_HUMAN	76.3043	1.76	1	145836	1	1
						877	TRUE	P49189|AL9A1_HUMAN	77.9232	5.06	2	843251	2	3		71	TRUE	P16615|AT2A2_HUMAN	193.973	14.88	15	10334116	15	25		1605	TRUE	P39060|COIA1_HUMAN	64.5974	0.97	1	597588	1	1
						122	TRUE	Q00341|VIGLN_HUMAN	185.72	1.89	2	383842	2	2		1600	TRUE	Q14653|IRF3_HUMAN	26.0288	3.28	1		1	1		918	TRUE	O43847|NRDC_HUMAN	67.3458	1.13	1	135721	1	2
						816	TRUE	P26358|DNMT1_HUMAN	73.6111	1.24	2	227434	2	2		1167	TRUE	P10644|KAP0_HUMAN	23.5471	4.72	1	32151	1	2		755	TRUE	Q96AG4|LRC59_HUMAN	84.0619	3.91	1	518664	1	1
						392	TRUE	Q10471|GALT2_HUMAN	83.318	3.15	2	802727	2	2		1014	TRUE	O15269|SPTC1_HUMAN	46.1267	3.59	2	734130	2	2		1416	TRUE	Q9HB40|RISC_HUMAN	30.6911	2.43	1	390755	1	1
						492	TRUE	O60437|PEPL_HUMAN	110.887	0.63	1	47305.4	1	1		274	TRUE	Q14980|NUMA1_HUMAN	171.58	4.82	8	3868620	8	8		628	TRUE	P07910|HNRPC_HUMAN	114.459	8.82	2	384435	2	2
						869	TRUE	P42357|HUTH_HUMAN	77.6213	3.5	2	410052	2	2		1653	TRUE	P35606|COPB2_HUMAN	54.4014	1.88	1		1	1		638	TRUE	Q5TAX3|TUT4_HUMAN	105.954	1.28	1	209067	1	1
						1718	TRUE	Q6PI48|SYDM_HUMAN	34.9211	1.86	1	271171	1	1		183	TRUE	P04075|ALDOA_HUMAN	158.095	33.79	10	40518468	10	32		299	TRUE	P17987|TCPA_HUMAN	147.696	14.39	6	2188607	6	6
						1207	TRUE	P62140|PP1B_HUMAN	63.2465	3.98	1	388950	1	1		455	TRUE	Q01804|OTUD4_HUMAN	129.136	4.76	4	2.8513e+06	4	4		255	TRUE	Q14157|UBP2L_HUMAN	190.022	9.02	5	7172524	5	6
						1447	TRUE	Q9UK23|NAGPA_HUMAN	37.7773	2.91	1	26007.9	1	1		1829	TRUE	Q6AI08|HEAT6_HUMAN	21.0552	1.02	1		1	1		350	TRUE	P40926|MDHM_HUMAN	139.507	21.3	5	2.8009e+06	5	6
						1177	TRUE	Q15118|PDK1_HUMAN	44.0341	4.59	2	490739	2	2		673	TRUE	Q8IUD2|RB6I2_HUMAN	100.241	5.56	4	2.77048e+06	4	4		495	TRUE	P08195|4F2_HUMAN	128.347	9.37	5	1480855	5	5
						360	TRUE	O75153|CLU_HUMAN	120.775	0.76	1	68896.4	1	1		1241	TRUE	Q86VP1|TAXB1_HUMAN	54.5441	1.77	1	187815	1	1		1002	TRUE	Q99729|ROAA_HUMAN	95.2511	6.33	2	1.81463e+06	2	2
						685	TRUE	P05026|AT1B1_HUMAN	117.131	12.54	3	2467650	3	4		602	TRUE	O95235|KI20A_HUMAN	79.8368	3.03	2	1.46898e+06	2	2		799	TRUE	P29401|TKT_HUMAN	69.7396	4.49	2	649525	2	2
						754	TRUE	Q6UWP8|SBSN_HUMAN	112.869	7.8	3	1297553	3	3		410	TRUE	Q32MZ4|LRRF1_HUMAN	140.162	8.17	5	6924535	5	6		1165	TRUE	Q9UMZ2|SYNRG_HUMAN	65.5924	0.91	1	70474.6	1	1
						664	TRUE	Q13838|DX39B_HUMAN	122.864	7.71	3	257280	1	3		219	TRUE	Q15393|SF3B3_HUMAN	149.083	7.4	8	8815601	8	10		476	TRUE	Q08188|TGM3_HUMAN	105.861	7.79	5	2632850	5	7
						532	TRUE	P24752|THIL_HUMAN	130.776	13.11	4	2665761	4	4		1141	TRUE	Q6PGP7|TTC37_HUMAN	70.5191	1.66	2	445006	2	2		705	TRUE	Q16222|UAP1_HUMAN	91.3509	2.49	1	419842	1	1
						326	TRUE	P62987|RL40_HUMAN	149.619	24.22	3	27063964	3	13		701	TRUE	O60443|GSDME_HUMAN	86.3577	7.46	3	692416	3	3		319	TRUE	P07237|PDIA1_HUMAN	155.396	11.81	5	3.92212e+06	5	5
						649	TRUE	P10721|KIT_HUMAN	107.3	2.87	3	1.19118e+06	3	4		159	TRUE	Q9UIQ6|LCAP_HUMAN	157.799	8.98	8	4.88091e+06	8	12		911	TRUE	O95490|AGRL2_HUMAN	88.9137	2.67	3	266923	3	3
						616	TRUE	Q9NP61|ARFG3_HUMAN	107.701	4.46	2	166066	1	2		709	TRUE	P23588|IF4B_HUMAN	102.111	4.42	3	3.67669e+06	3	4		215	TRUE	Q7Z417|NUFP2_HUMAN	179.633	12.95	6	4.06038e+06	6	8
						433	TRUE	Q15366|PCBP2_HUMAN	115.12	10.41	3	1.12581e+06	2	4		570	TRUE	P42892|ECE1_HUMAN	120.487	5.97	4	3.01987e+06	4	4		1263	TRUE	A8MXT2|MAGBH_HUMAN	38.0722	2.38	1	842160	1	1
						208	TRUE	P00338|LDHA_HUMAN	147.795	23.8	8	7709097	7	9		1555	TRUE	O94925|GLSK_HUMAN	65.2288	3.14	1	1.8326e+06	1	1		1163	TRUE	P60174|TPIS_HUMAN	67.9252	4.2	1	163351	1	1
						45	TRUE	Q8WX93|PALLD_HUMAN	227.768	3.9	5	1.4544e+06	5	6		1008	TRUE	Q99575|POP1_HUMAN	48.7165	2.25	2	611004	2	2		1058	TRUE	P48651|PTSS1_HUMAN	57.503	5.71	2	140335	2	2
						313	TRUE	P50990|TCPQ_HUMAN	139.284	6.93	3	3.11607e+06	3	3		776	TRUE	P30566|PUR8_HUMAN	116.688	7.23	3	5.067e+06	3	3		1506	TRUE	Q13011|ECH1_HUMAN	60.0939	4.88	1	143112	1	1
						1875	TRUE	Q9Y337|KLK5_HUMAN	59.9672	2.73	1	415296	1	1		1164	TRUE	Q6NUM9|RETST_HUMAN	55.6936	4.26	2	5461580	2	2		1065	TRUE	Q9H4L4|SENP3_HUMAN	81.1228	3.14	1	94601.9	1	1
						92	TRUE	Q7Z6Z7|HUWE1_HUMAN	213.361	1.55	4	365706	4	4		1172	TRUE	Q6ULP2|AFTIN_HUMAN	63.8092	2.78	2	457944	2	2		500	TRUE	P46379|BAG6_HUMAN	135.901	1.15	1	546656	1	1
						134	TRUE	P06733|ENOA_HUMAN	176.173	29.72	8	23674444	8	15		928	TRUE	O15344|TRI18_HUMAN	50.08	2.85	2	463530	2	2		211	TRUE	P08133|ANXA6_HUMAN	155.827	8.77	6	5.21838e+06	6	6
						660	TRUE	Q9BUJ2|HNRL1_HUMAN	113.149	1.75	1	321084	1	1		852	TRUE	P99999|CYC_HUMAN	105.487	10.48	1	588398	1	1		572	TRUE	P50552|VASP_HUMAN	123.885	9.21	3	471231	3	3
						519	TRUE	P09525|ANXA4_HUMAN	116.894	3.45	1	186614	1	1		1130	TRUE	Q8WXF1|PSPC1_HUMAN	45.6041	3.63	2	335070	1	2		925	TRUE	P40818|UBP8_HUMAN	64.6898	1.52	1	92320.9	1	1
						469	TRUE	Q12931|TRAP1_HUMAN	133.704	8.95	5	2.71631e+06	4	5		525	TRUE	Q13554|KCC2B_HUMAN	78.8261	4.95	3	240350	1	5		983	TRUE	P06576|ATPB_HUMAN	69.0416	4.73	2	3.22783e+06	2	2
						1288	TRUE	Q09028|RBBP4_HUMAN	58.0566	3.06	1	572887	1	1		787	TRUE	P23528|COF1_HUMAN	79.9959	22.29	3	1.51481e+06	3	3		94	TRUE	P05023|AT1A1_HUMAN	211.768	13.39	12	18457388	12	14
						37	TRUE	P11142|HSP7C_HUMAN	248.509	32.2	14	13419437	9	20		620	TRUE	Q14566|MCM6_HUMAN	84.2548	5.72	4	940546	4	4		92	TRUE	P07900|HS90A_HUMAN	180.288	14.48	9	43138540	5	31
						903	TRUE	Q96AY3|FKB10_HUMAN	75.4461	4.64	2	1.39352e+06	2	2		1069	TRUE	Q9Y2T2|AP3M1_HUMAN	61.2878	6.22	2	728882	2	2		665	TRUE	P11388|TOP2A_HUMAN	90.6592	0.78	1	581910	1	2
						944	TRUE	O43776|SYNC_HUMAN	50.7702	1.46	1	543104	1	1		1025	TRUE	P17813|EGLN_HUMAN	88.4512	3.8	2	784099	2	2		1410	TRUE	Q13033|STRN3_HUMAN	42.6369	1.63	1		1	1
						1058	TRUE	O15533|TPSN_HUMAN	57.5534	5.36	2	1.52493e+06	2	4		1866	TRUE	Q99447|PCY2_HUMAN	36.0434	3.08	1	302474	1	1		182	TRUE	P0CG47|UBB_HUMAN	149.619	13.54	3	48849228	3	16
						188	TRUE	P22626|ROA2_HUMAN	213.434	11.33	2	3.55619e+06	2	2		1354	TRUE	Q9BVS4|RIOK2_HUMAN	37.1814	2.54	1	436572	1	1		35	TRUE	Q13813|SPTN1_HUMAN	272.346	9.55	21	9310123	21	24
						1128	TRUE	Q8NE71|ABCF1_HUMAN	87.7458	1.54	1	35988.3	1	1		1102	TRUE	Q96QR8|PURB_HUMAN	60.4036	13.14	2	427062	2	2		611	TRUE	Q15813|TBCE_HUMAN	105.852	2.28	1	128363	1	1
						34	TRUE	P78527|PRKDC_HUMAN	229.316	4.77	17	5223449	17	18		1536	TRUE	Q8TCY9|URGCP_HUMAN	22.7773	1.5	1	180430	1	1		726	TRUE	Q15459|SF3A1_HUMAN	99.9848	2.77	2	369193	2	2
						41	TRUE	P27816|MAP4_HUMAN	261.837	7.29	6	2.88334e+06	6	6		206	TRUE	P40939|ECHA_HUMAN	159.876	14.02	8	5.93674e+06	8	8		110	TRUE	Q01813|PFKAP_HUMAN	174.773	11.35	9	4.1056e+06	8	14
						1680	TRUE	Q8NFJ5|RAI3_HUMAN	57.7789	3.64	1	483620	1	1		640	TRUE	Q96EK7|F120B_HUMAN	109.221	5.71	4	2.31873e+06	4	5		1194	TRUE	P24534|EF1B_HUMAN	78.4744	6.67	1	181050	1	1
						1303	TRUE	Q96GW9|SYMM_HUMAN	38.2306	1.85	1	5048011	1	1		1449	TRUE	Q9BZ67|FRMD8_HUMAN	56.0628	2.8	1	313187	1	1		827	TRUE	Q96JJ7|TMX3_HUMAN	89.7354	5.29	2	856208	2	3
						1491	TRUE	Q4J6C6|PPCEL_HUMAN	20.8823	1.24	1		1	1		1236	TRUE	O14795|UN13B_HUMAN	37.0411	0.75	1	326143	1	1		727	TRUE	O94905|ERLN2_HUMAN	91.8787	7.08	2		1	2
						991	TRUE	Q70UQ0|IKIP_HUMAN	50.2211	6	2	388328	2	2		1465	TRUE	P54792|DVLP1_HUMAN	21.9034	1.79	1	138875	1	1		426	TRUE	Q9Y265|RUVB1_HUMAN	137.502	11.18	4	1.62328e+06	4	4
						1776	TRUE	P17174|AATC_HUMAN	23.1479	3.39	1		1	1		57	TRUE	O00571|DDX3X_HUMAN	255.308	36.71	19	67877704	18	36		393	TRUE	Q6YHK3|CD109_HUMAN	116.109	4.71	6	2.21694e+06	6	6
						726	TRUE	Q13151|ROA0_HUMAN	83.5401	5.25	1	158673	1	1		406	TRUE	Q96R06|SPAG5_HUMAN	105.324	3.1	3	1.50285e+06	3	5		339	TRUE	Q9ULW0|TPX2_HUMAN	126.061	7.76	6	2.98594e+06	6	6
						253	TRUE	Q7Z2W4|ZCCHV_HUMAN	171.877	2.99	1	155249	1	1		261	TRUE	P63244|RACK1_HUMAN	111.218	28.39	7	13606047	7	10		285	TRUE	Q9ULV4|COR1C_HUMAN	146.152	5.06	2	1.14224e+06	2	2
						1764	TRUE	Q5JRX3|PREP_HUMAN	36.939	0.87	1	160073	1	1		977	TRUE	Q96EP5|DAZP1_HUMAN	101.96	7.62	2	4592193	2	2		232	TRUE	P30519|HMOX2_HUMAN	181.037	18.35	5	6.78337e+06	5	7
						417	TRUE	P29966|MARCS_HUMAN	205.304	10.24	2	186634	2	2		329	TRUE	P09651|ROA1_HUMAN	145.362	26.61	7	25529396	6	11		61	TRUE	Q9C0C2|TB182_HUMAN	239.444	8.1	9	7003457	9	11
						111	TRUE	Q14247|SRC8_HUMAN	228.875	6.73	3	382749	3	3		226	TRUE	Q9NQW6|ANLN_HUMAN	146.518	9.07	9	4.14531e+06	9	11		196	TRUE	P34932|HSP74_HUMAN	149.956	5.6	4	920559	4	7
						265	TRUE	O75533|SF3B1_HUMAN	136.37	1.38	2	4828558	2	3		1062	TRUE	Q14C86|GAPD1_HUMAN	44.6203	1.56	2	509548	2	2		414	TRUE	Q7KZF4|SND1_HUMAN	133.887	3.85	3	1236871	3	4
						87	TRUE	O60716|CTND1_HUMAN	216.602	4.03	4	1223282	4	4		178	TRUE	P28838|AMPL_HUMAN	161.625	17.53	7	4248618	7	8		275	TRUE	P27708|PYR1_HUMAN	157.833	3.6	6	838593	6	6
						658	TRUE	P54578|UBP14_HUMAN	111.354	2.63	1	682898	1	1		1385	TRUE	Q9ULD0|OGDHL_HUMAN	30.0359	0.89	1	151747	1	1		104	TRUE	Q86UP2|KTN1_HUMAN	186.894	10.32	11	17663494	11	12
						147	TRUE	Q13310|PABP4_HUMAN	191.816	7.3	4	445768	1	5		918	TRUE	Q6P1J9|CDC73_HUMAN	58.6837	3.39	2	473731	2	2		706	TRUE	Q8IV08|PLD3_HUMAN	113.554	9.8	3	1.87227e+06	3	3
						374	TRUE	Q96PD2|DCBD2_HUMAN	152.188	7.61	4	3.22136e+06	4	4		1713	TRUE	Q9H936|GHC1_HUMAN	28.2792	4.64	1		1	1		294	TRUE	Q9UHN6|CEIP2_HUMAN	143.625	6.51	8	2.86393e+06	8	8
						1750	TRUE	Q9Y289|SC5A6_HUMAN	55.6914	2.05	1		1	1		300	TRUE	P41252|SYIC_HUMAN	138.438	6.02	7	6.59493e+06	7	10		362	TRUE	O14578|CTRO_HUMAN	113.708	3.16	5	6108204	5	5
						1475	TRUE	Q9HCM7|FBSL_HUMAN	29.6661	0.86	1	16512255	1	4		72	TRUE	P49792|RBP2_HUMAN	220.977	7.29	19	22867158	19	22		767	TRUE	Q9BZD4|NUF2_HUMAN	57.7381	1.94	1		1	1
						1807	TRUE	P36776|LONM_HUMAN	31.2857	1.15	1	92251.8	1	1		348	TRUE	Q99816|TS101_HUMAN	119.596	11.54	6	13159243	6	7		1084	TRUE	O75312|ZPR1_HUMAN	74.1637	2.61	1		1	1
						518	TRUE	P04843|RPN1_HUMAN	122.44	6.59	3	2.20868e+06	3	3		834	TRUE	Q86TB9|PATL1_HUMAN	61.1007	4.81	2	926141	2	3		1189	TRUE	Q96IF1|AJUBA_HUMAN	80.0213	2.42	1	260580	1	1
						1722	TRUE	P07339|CATD_HUMAN	29.4752	2.67	1	333568	1	1		1457	TRUE	Q13247|SRSF6_HUMAN	20.5472	2.03	1	74941.6	1	1		700	TRUE	Q7Z2K8|GRIN1_HUMAN	119.732	1.49	1	287044	1	1
						140	TRUE	P63010|AP2B1_HUMAN	152.961	9.18	7	3.84246e+06	6	9		1189	TRUE	Q6P3X3|TTC27_HUMAN	42.7047	2.73	2	132593	2	2		821	TRUE	Q9Y6C9|MTCH2_HUMAN	83.7938	8.25	2	756372	2	2
						1664	TRUE	P18754|RCC1_HUMAN	43.7851	3.56	1	248425	1	1		106	TRUE	P49790|NU153_HUMAN	201.111	14.44	14	13429440	14	15		744	TRUE	Q8NDI1|EHBP1_HUMAN	72.6246	0.97	1	43312.8	1	1
						1398	TRUE	O14672|ADA10_HUMAN	59.5856	2.01	1	469606	1	1		545	TRUE	Q9NTJ3|SMC4_HUMAN	78.7534	4.27	5	1.13951e+06	5	5		1195	TRUE	P06493|CDK1_HUMAN	61.0411	3.7	1	458901	1	1
						601	TRUE	Q9UMS4|PRP19_HUMAN	89.2581	8.93	3	1409347	3	3		419	TRUE	Q9UIA9|XPO7_HUMAN	93.8858	4.97	5	1.64689e+06	5	5		1005	TRUE	Q96J02|ITCH_HUMAN	75.9729	1.44	1		1	1
						349	TRUE	Q9P2J5|SYLC_HUMAN	147.712	4	4	922868	4	4		176	TRUE	Q08378|GOGA3_HUMAN	151.105	7.48	10	4657479	10	11		478	TRUE	Q69YQ0|CYTSA_HUMAN	145.982	3.58	3	185404	3	3
						352	TRUE	P78344|IF4G2_HUMAN	95.8269	2.65	1		1	1		181	TRUE	P35658|NU214_HUMAN	158.291	7.22	10	3.64846e+06	10	12		654	TRUE	Q1KMD3|HNRL2_HUMAN	75.7294	1.87	1	304142	1	1
						827	TRUE	Q14574|DSC3_HUMAN	98.6969	3.68	3	2435419	3	3		151	TRUE	P0DMV8|HS71A_HUMAN	185.735	21.06	11	4532383	4	21		977	TRUE	Q15437|SC23B_HUMAN	76.1007	3.13	2	16992.7	1	2
						634	TRUE	P34897|GLYM_HUMAN	92.9128	2.18	1	158142	1	1		957	TRUE	Q9NVA2|SEP11_HUMAN	46.1538	5.13	2		1	3		44	TRUE	O95678|K2C75_HUMAN	198.082	25.23	17	1.46816e+06	2	137
						83	TRUE	P07355|ANXA2_HUMAN	218.925	40.71	14	59825460	14	30		1227	TRUE	Q92879|CELF1_HUMAN	42.539	2.06	1	476374	1	1		266	TRUE	P29317|EPHA2_HUMAN	132.306	6.45	6	2.33801e+06	6	6
						102	TRUE	Q86UU1|PHLB1_HUMAN	176.01	2.03	2	350686	2	2		1273	TRUE	Q969M3|YIPF5_HUMAN	36.7126	3.5	1	461740	1	1		216	TRUE	Q9NZI8|IF2B1_HUMAN	161.168	9.36	4	2819850	3	6
						1286	TRUE	Q92820|GGH_HUMAN	41.2866	4.09	1	254511	1	1		894	TRUE	Q03518|TAP1_HUMAN	81.9077	5.69	3	1.15715e+06	3	4		1206	TRUE	O75477|ERLN1_HUMAN	80.5536	7.47	2	201859	1	2
						1615	TRUE	P31153|METK2_HUMAN	52.4339	3.8	1	379665	1	1		460	TRUE	O95197|RTN3_HUMAN	133.446	7.46	5	1.3091e+06	5	5		156	TRUE	P10809|CH60_HUMAN	159.148	12.04	6	8303595	6	6
						11	TRUE	P35579|MYH9_HUMAN	308.069	13.21	27	21643166	25	31		550	TRUE	P51116|FXR2_HUMAN	103.831	8.92	4	1.28988e+06	4	5		774	TRUE	Q5JWF2|GNAS1_HUMAN	82.191	2.03	2	207953	1	6
						1813	TRUE	Q9HBR0|S38AA_HUMAN	20.307	1.07	1	6490586	1	1		150	TRUE	P26006|ITA3_HUMAN	168.681	9.71	9	25263402	9	18		394	TRUE	P42566|EPS15_HUMAN	145.128	3.24	2	493767	2	2
						931	TRUE	Q9NPH2|INO1_HUMAN	63.4224	2.87	1	142262	1	1		1292	TRUE	O75351|VPS4B_HUMAN	44.658	2.7	1	941217	1	1		471	TRUE	Q15758|AAAT_HUMAN	135.796	11.46	5	5.30927e+06	5	7
						1781	TRUE	O96005|CLPT1_HUMAN	37.1093	2.24	1		1	1		845	TRUE	Q9BWD1|THIC_HUMAN	103.665	17.63	3	1.55629e+06	3	3		535	TRUE	P20810|ICAL_HUMAN	104.28	3.11	2	735230	2	2
						1019	TRUE	O60503|ADCY9_HUMAN	45.6928	1.55	1	21079428	1	1		1534	TRUE	Q15468|STIL_HUMAN	21.061	0.62	1	210821	1	1		42	TRUE	Q9Y490|TLN1_HUMAN	243.98	6.34	12	6754309	11	16
						724	TRUE	A8MVW0|F1712_HUMAN	85.0565	2.78	2	484360	2	2		765	TRUE	P16402|H13_HUMAN	58.2186	4.98	1	225485	1	1		701	TRUE	Q16630|CPSF6_HUMAN	96.0046	2.36	1	251855	1	1
						808	TRUE	Q07065|CKAP4_HUMAN	83.2389	2.33	1	185671	1	1		307	TRUE	P35670|ATP7B_HUMAN	150.7	5.73	7	3947387	6	8		486	TRUE	P25311|ZA2G_HUMAN	103.087	4.03	1	168700	1	1
						1706	TRUE	P60228|EIF3E_HUMAN	50.2845	2.25	1	157072	1	1		879	TRUE	P26639|SYTC_HUMAN	78.5687	5.12	3	2.45311e+06	3	3		348	TRUE	Q6Y7W6|GGYF2_HUMAN	127.439	2.93	3	1.19636e+06	3	4
						130	TRUE	Q92945|FUBP2_HUMAN	234.147	19.83	7	5618590	7	7		768	TRUE	O00505|IMA4_HUMAN	96.8516	7.1	3	1.47066e+06	2	3		602	TRUE	O95817|BAG3_HUMAN	99.156	1.74	1	312437	1	1
						1584	TRUE	P09960|LKHA4_HUMAN	27.1611	2.45	1	277498	1	1		562	TRUE	Q9Y277|VDAC3_HUMAN	109.01	19.08	4	3.02785e+06	3	4		1772	TRUE	P40222|TXLNA_HUMAN	78.7759	6.59	1	441486	1	1
						1150	TRUE	P52597|HNRPF_HUMAN	92.1222	3.86	1	234645	1	1		390	TRUE	Q15021|CND1_HUMAN	114.802	4.64	5	847918	5	5		1560	TRUE	Q96S97|MYADM_HUMAN	41.3407	3.11	1	348052	1	1
						4	TRUE	P21333|FLNA_HUMAN	394.043	27.2	49	109325776	44	65		441	TRUE	Q8NCA5|FA98A_HUMAN	141.082	16.6	6	9771584	6	7		1353	TRUE	Q9NUQ3|TXLNG_HUMAN	33.008	1.7	1	137971	1	1
						21	TRUE	Q96RQ3|MCCA_HUMAN	270.773	51.45	27	601090690	27	248		10	TRUE	P35908|K22E_HUMAN	328.79	72.14	36	370863232	25	179		286	TRUE	P42166|LAP2A_HUMAN	155.348	9.8	5	331023	1	5
						7	TRUE	O75369|FLNB_HUMAN	368.076	13.18	26	17420104	20	29		608	TRUE	P07947|YES_HUMAN	82.4478	6.63	4	4227458	4	4		322	TRUE	O00159|MYO1C_HUMAN	146.224	3.57	3	691212	2	3
						513	TRUE	P07996|TSP1_HUMAN	113.963	5.21	5	1.26434e+06	5	5		1511	TRUE	Q9Y371|SHLB1_HUMAN	52.1192	3.56	1	574637	1	1		683	TRUE	Q2NKX8|ERC6L_HUMAN	77.1562	1.04	1	654123	1	2
						312	TRUE	Q13740|CD166_HUMAN	114.924	10.98	5	18413098	5	13		1116	TRUE	Q9UH65|SWP70_HUMAN	56.4822	3.42	2	627547	2	2		72	TRUE	P13646|K1C13_HUMAN	162.58	22.93	11	2.15291e+06	4	73
						565	TRUE	Q96S66|CLCC1_HUMAN	117.559	3.09	1	74390.4	1	1		1101	TRUE	P29590|PML_HUMAN	83.0024	2.72	2	1.61778e+06	2	3		1014	TRUE	Q86VS8|HOOK3_HUMAN	57.14	1.81	1	85841.7	1	1
						885	TRUE	P22059|OSBP1_HUMAN	78.6185	2.11	1	233416	1	1		1591	TRUE	Q9Y2W1|TR150_HUMAN	29.5803	1.36	1	70681.1	1	1		206	TRUE	Q92616|GCN1_HUMAN	167.699	2.66	6	1.43386e+06	6	6
						1731	TRUE	P31025|LCN1_HUMAN	44.4115	6.25	1	532269	1	1		793	TRUE	Q9BZF1|OSBL8_HUMAN	89.7591	4.27	3	2.49524e+06	3	5		444	TRUE	Q9Y6N5|SQOR_HUMAN	130.467	12	4	9280803	4	4
						603	TRUE	O15400|STX7_HUMAN	122.526	16.86	3	772462	3	3		1599	TRUE	Q9NV70|EXOC1_HUMAN	43.2234	1.23	1		1	1		713	TRUE	P04818|TYSY_HUMAN	70.4999	4.47	1	229314	1	2
						823	TRUE	Q15020|SART3_HUMAN	60.2634	3.32	1	197460	1	1		648	TRUE	P98175|RBM10_HUMAN	113.589	5.05	4	4.0424e+06	4	27		457	TRUE	Q15942|ZYX_HUMAN	158.248	15.73	5	9356566	5	5
						593	TRUE	O75027|ABCB7_HUMAN	89.0054	5.45	4	1.21146e+06	4	4		187	TRUE	P55060|XPO2_HUMAN	146.501	11.33	9	3.8045e+06	9	9		258	TRUE	P02768|ALBU_HUMAN	144.007	7.22	5	15219745	5	7
						362	TRUE	Q96PK6|RBM14_HUMAN	138.032	5.83	3	261924	3	3		858	TRUE	Q9NSD9|SYFB_HUMAN	90.9114	3.23	2	712430	2	7		1119	TRUE	Q9NR09|BIRC6_HUMAN	57.398	0.29	1	85337.7	1	1
						1382	TRUE	Q9Y282|ERGI3_HUMAN	22.3675	2.87	1	111553	1	1		1294	TRUE	O60841|IF2P_HUMAN	37.4722	0.82	1	388390	1	1		96	TRUE	O43491|E41L2_HUMAN	172.585	6.97	6	4204360	6	8
						773	TRUE	Q14318|FKBP8_HUMAN	102.081	3.88	1	414508	1	1		576	TRUE	Q8NBS9|TXND5_HUMAN	98.4973	10.88	4	4.05561e+06	4	4		1517	TRUE	P55011|S12A2_HUMAN	60.7605	1.82	1	215414	1	1
						486	TRUE	Q15293|RCN1_HUMAN	104.985	14.5	5	9038601	5	11		677	TRUE	Q9BW19|KIFC1_HUMAN	88.9651	5.79	3	358232	3	3		758	TRUE	P22735|TGM1_HUMAN	93.9787	3.55	2	760249	2	2
						14	TRUE	P02538|K2C6A_HUMAN	278.102	58.33	37	3.91931e+06	2	288		213	TRUE	P50991|TCPD_HUMAN	159.797	22.82	9	5.27649e+06	8	13		58	TRUE	P08238|HS90B_HUMAN	213.455	17.68	13	28025368	8	46
						1063	TRUE	Q9BV38|WDR18_HUMAN	42.7192	2.31	1	66454.7	1	1		1850	TRUE	Q2TB90|HKDC1_HUMAN	27.1251	0.98	1	342661	1	1		375	TRUE	P12268|IMDH2_HUMAN	140.077	10.7	4	3.29482e+06	4	4
						1357	TRUE	P55854|SUMO3_HUMAN	44.8695	11.65	1	527921	1	1		825	TRUE	Q9H6T3|RPAP3_HUMAN	66.3762	4.06	2	1171052	2	2		59	TRUE	Q9BQE3|TBA1C_HUMAN	246.47	43.88	15	255307	1	99
						1847	TRUE	P05166|PCCB_HUMAN	44.5325	1.86	1	259895	1	1		1723	TRUE	Q9P253|VPS18_HUMAN	40.295	1.54	1	289796	1	1		791	TRUE	P35613|BASI_HUMAN	79.4449	6.23	2	654414	2	2
						624	TRUE	P69905|HBA_HUMAN	112.303	36.62	4	67726008	4	19		866	TRUE	O43747|AP1G1_HUMAN	71.0168	2.31	2	904860	2	3		1233	TRUE	O94842|TOX4_HUMAN	55.0402	2.09	1	195351	1	1
						480	TRUE	Q9Y5K6|CD2AP_HUMAN	133.926	2.19	1	182667	1	1		431	TRUE	Q96PU5|NED4L_HUMAN	122.33	6.87	6	2356292	6	7		47	TRUE	P68371|TBB4B_HUMAN	234.412	43.37	15	2687108	1	48
						766	TRUE	Q9C075|K1C23_HUMAN	99.0759	8.06	3	687501	2	3		1614	TRUE	O15063|GRRE1_HUMAN	32.7294	1.12	1	399880	1	1		815	TRUE	Q6UB28|MAP12_HUMAN	84.8233	2.39	1	97004.1	1	1
						571	TRUE	Q9NZ08|ERAP1_HUMAN	99.8284	5.74	4	610834	4	5		516	TRUE	Q5JTV8|TOIP1_HUMAN	110.924	4.46	2	5301056	2	2		1013	TRUE	Q8NEN9|PDZD8_HUMAN	53.7838	1.91	2	361051	2	2
						1665	TRUE	Q15043|S39AE_HUMAN	49.2126	2.64	1		1	1		314	TRUE	P41250|GARS_HUMAN	141.697	15.02	7	6611585	7	8		125	TRUE	P17844|DDX5_HUMAN	195.776	10.59	6		1	9
						937	TRUE	P01861|IGHG4_HUMAN	66.942	6.73	2	143895	1	2		1161	TRUE	P31040|SDHA_HUMAN	68.7733	2.11	1	23176.3	1	1		509	TRUE	Q53EP0|FND3B_HUMAN	96.5818	0.66	1	322122	1	1
						231	TRUE	Q16643|DREB_HUMAN	169.218	2.62	2	1925959	2	2		86	TRUE	Q08211|DHX9_HUMAN	223.341	19.13	18	42718564	18	25		311	TRUE	Q14671|PUM1_HUMAN	136.361	3.29	4	1.35191e+06	3	4
						995	TRUE	Q9P0L0|VAPA_HUMAN	80.237	4.82	1	373976	1	1		1720	TRUE	Q6GMV2|SMYD5_HUMAN	45.0797	2.15	1	1.18603e+06	1	1		1619	TRUE	O95202|LETM1_HUMAN	37.3935	1.89	1	59735.8	1	1
						966	TRUE	P68871|HBB_HUMAN	75.2891	15.65	2	58321068	2	6		227	TRUE	P23246|SFPQ_HUMAN	183.479	14.99	8	28914514	8	11		15	TRUE	O00763|ACACB_HUMAN	301.79	14.65	29	6.89143e+06	14	512
						138	TRUE	P52272|HNRPM_HUMAN	167.062	6.58	4	2.75369e+06	4	6		383	TRUE	O15270|SPTC2_HUMAN	122.34	13.52	5	2.90656e+06	5	6		146	TRUE	P33176|KINH_HUMAN	165.933	6.75	6	5191303	6	6
						780	TRUE	P35611|ADDA_HUMAN	102.259	1.63	1	144476	1	1		277	TRUE	Q99569|PKP4_HUMAN	117.185	11.41	9	1.9193e+06	9	10		891	TRUE	Q14728|MFS10_HUMAN	91.5337	1.98	1	192129	1	1
						734	TRUE	Q8N1W1|ARG28_HUMAN	39.6357	0.47	1		1	1		1521	TRUE	Q9Y2X7|GIT1_HUMAN	31.1313	2.1	1		1	1		928	TRUE	Q9BTX1|NDC1_HUMAN	58.6289	3.41	2	459817	2	2
						1650	TRUE	P12110|CO6A2_HUMAN	24.3935	1.08	1	126763	1	1		1233	TRUE	Q9NVN3|RIC8B_HUMAN	62.8434	2.69	1	536075	1	1		1085	TRUE	Q02878|RL6_HUMAN	74.9879	3.47	1	594618	1	1
						805	TRUE	P62879|GBB2_HUMAN	82.0018	5.29	2	30285198	2	3		1067	TRUE	Q9NZW5|MPP6_HUMAN	52.2283	4.07	2	368774	2	2		7	TRUE	P05165|PCCA_HUMAN	328.818	57.28	48	1461281410	48	428
						78	TRUE	Q02318|CP27A_HUMAN	203.592	30.13	17	78994160	17	25		939	TRUE	Q9H792|PEAK1_HUMAN	27.9781	2.23	2	160267	2	2		1011	TRUE	O43294|TGFI1_HUMAN	67.9471	6.94	1	365068	1	1
						1798	TRUE	O15118|NPC1_HUMAN	46.6522	0.94	1	138235024	1	1		1120	TRUE	Q9BQ39|DDX50_HUMAN	62.1956	3.12	2	235970	1	2		786	TRUE	Q9UJY4|GGA2_HUMAN	83.0616	1.96	1		1	1
						30	TRUE	O43707|ACTN4_HUMAN	266.132	25.58	19	11001661	9	29		46	TRUE	Q07157|ZO1_HUMAN	271.427	19.39	24	42858572	24	33		606	TRUE	Q9NR30|DDX21_HUMAN	89.6746	1.4	1	557281	1	1
						1691	TRUE	Q6P087|RUSD3_HUMAN	27.4537	4.27	1	670240	1	1		1695	TRUE	Q86YV5|PRAG1_HUMAN	32.9558	0.78	1		1	1		571	TRUE	P37802|TAGL2_HUMAN	104.755	6.03	1	174591	1	1
						746	TRUE	P29508|SPB3_HUMAN	65.8096	6.15	3	1.62393e+06	3	3		1747	TRUE	O15530|PDPK1_HUMAN	62.8629	2.88	1	355403	1	1		51	TRUE	P11940|PABP1_HUMAN	237.067	38.21	17	27339080	12	28
						795	TRUE	O15355|PPM1G_HUMAN	40.9595	2.56	1	120822	1	1		1716	TRUE	Q53EL6|PDCD4_HUMAN	26.0379	2.35	1		1	1		1865	TRUE	Q8NI27|THOC2_HUMAN	37.8617	0.82	1	33533.1	1	1
						321	TRUE	O95373|IPO7_HUMAN	151.816	6.55	5	30354870	5	5		1583	TRUE	Q9HCU5|PREB_HUMAN	54.2422	2.88	1		1	1		201	TRUE	O75694|NU155_HUMAN	169.216	6.04	7	7.84881e+06	7	7
						690	TRUE	P08243|ASNS_HUMAN	80.8199	2.5	1	70988.8	1	1		974	TRUE	Q02241|KIF23_HUMAN	68.3042	2.6	2	1.31779e+06	2	2		333	TRUE	Q12802|AKP13_HUMAN	151.256	1.03	2	408487	2	2
						887	TRUE	Q12905|ILF2_HUMAN	77.6881	2.82	1	1.34038e+06	1	1		583	TRUE	Q9UNF1|MAGD2_HUMAN	122.882	9.24	4	1.95306e+06	4	4		36	TRUE	Q14204|DYHC1_HUMAN	234.978	3.9	14	6.19211e+06	14	15
						735	TRUE	Q99985|SEM3C_HUMAN	80.2025	3.86	3	960607	3	3		166	TRUE	Q9P273|TEN3_HUMAN	133.54	4.3	9	9044706	9	10		902	TRUE	P10398|ARAF_HUMAN	79.9511	3.47	2	1.41053e+06	2	2
						257	TRUE	P09874|PARP1_HUMAN	157.335	7.4	6	4184236	6	7		1185	TRUE	Q8TB72|PUM2_HUMAN	66.0073	1.78	2	1.53755e+06	1	2		174	TRUE	Q8WWI1|LMO7_HUMAN	182.591	3.15	3	718943	3	4
						69	TRUE	P00352|AL1A1_HUMAN	177.171	10.38	4	2.72364e+06	4	5		408	TRUE	P67809|YBOX1_HUMAN	158.454	28.4	5	17558404	3	8		604	TRUE	P67775|PP2AA_HUMAN	112.696	3.56	1	936962	1	1
						1119	TRUE	P61160|ARP2_HUMAN	45.5749	3.05	1	526806	1	2		237	TRUE	Q12913|PTPRJ_HUMAN	137.692	6.51	7	8143460	7	8		756	TRUE	P54727|RD23B_HUMAN	51.1952	6.6	2	349528	2	2
						1551	TRUE	Q8TAX7|MUC7_HUMAN	37.5738	2.65	1	160991	1	1		1541	TRUE	O95394|AGM1_HUMAN	34.125	1.66	1	247409	1	1		169	TRUE	Q86YZ3|HORN_HUMAN	215.731	4.39	8	8240808	8	15
						200	TRUE	P02786|TFR1_HUMAN	187.651	16.32	10	11328711	10	10		615	TRUE	Q05682|CALD1_HUMAN	132	6.56	4	7947442	4	4		464	TRUE	P00505|AATM_HUMAN	111.993	10.23	4	1.98329e+06	4	4
						917	TRUE	P62805|H4_HUMAN	78.3896	19.42	2	397436	2	2		588	TRUE	P11047|LAMC1_HUMAN	94.9312	2.42	3	1.16752e+06	3	3		1290	TRUE	Q16576|RBBP7_HUMAN	58.0566	3.06	1	471614	1	1
						376	TRUE	P60842|IF4A1_HUMAN	143.581	6.16	2	220971	2	2		632	TRUE	Q16625|OCLN_HUMAN	96.2896	9.39	4	5769717	4	6		1761	TRUE	Q9Y6I3|EPN1_HUMAN	50.5544	6.08	1	367742	1	1
						53	TRUE	P13639|EF2_HUMAN	193.905	12.35	11	13038509	11	16		573	TRUE	P19174|PLCG1_HUMAN	120.489	4.19	4	1.68441e+06	4	6		916	TRUE	Q9NQX3|GEPH_HUMAN	75.379	1.9	1	138024	1	1
						937	TRUE	P01859|IGHG2_HUMAN	66.942	6.75	2	143895	1	2		587	TRUE	P62714|PP2AB_HUMAN	112.696	21.04	4	3.93978e+06	4	4		63	TRUE	Q8ND24|RN214_HUMAN	236.698	28.59	16	75364552	16	34
						1075	TRUE	P80723|BASP1_HUMAN	128.077	18.94	2	558556	2	2		458	TRUE	Q13625|ASPP2_HUMAN	112.563	6.03	5	2.21063e+06	5	5		409	TRUE	Q9BYJ9|YTHD1_HUMAN	148.84	8.05	1	298892	1	2
						276	TRUE	O43175|SERA_HUMAN	150.311	7.5	4	2.07048e+06	4	4		1079	TRUE	Q5TCQ9|MAGI3_HUMAN	58.479	1.89	2	206010	2	2		871	TRUE	Q9NRG9|AAAS_HUMAN	75.3674	5.13	2	363380	2	2
						500	TRUE	P17812|PYRG1_HUMAN	128.316	2.03	1	186797	1	1		1761	TRUE	O95163|ELP1_HUMAN	32.0471	1.05	1	361689	1	1		482	TRUE	P56945|BCAR1_HUMAN	100.084	2.99	2	770007	2	3
						6	TRUE	Q15149|PLEC_HUMAN	349.732	8.18	30	15697986	29	33		1251	TRUE	P23469|PTPRE_HUMAN	33.9493	1.57	1	1.45313e+06	1	1		536	TRUE	P18031|PTN1_HUMAN	115.51	2.53	1	882454	1	1
						1005	TRUE	Q9H857|NT5D2_HUMAN	46.2968	4.23	2	163836	2	2		487	TRUE	O60488|ACSL4_HUMAN	134.274	8.86	5	2.59069e+06	4	6		838	TRUE	Q659C4|LAR1B_HUMAN	88.0359	2.52	2	10169103	1	2
						1	TRUE	Q13085|ACACA_HUMAN	421.869	65.47	131	9568015400	119	2489		924	TRUE	P78324|SHPS1_HUMAN	81.4215	2.58	1	1.27913e+06	1	1		26	TRUE	P08670|VIME_HUMAN	259.634	48.07	21	111571112	18	63
						494	TRUE	Q9UGP8|SEC63_HUMAN	108.004	2.76	2	6.91147e+06	2	2		529	TRUE	P07195|LDHB_HUMAN	112.163	13.47	4	2.34883e+06	3	4		1504	TRUE	Q96QD8|S38A2_HUMAN	70.7193	3.16	1	338618	1	1
						1585	TRUE	Q13586|STIM1_HUMAN	35.922	2.04	1	269663	1	1		1399	TRUE	Q5VZK9|CARL1_HUMAN	39.1295	0.8	1	161751	1	1		475	TRUE	Q8TF42|UBS3B_HUMAN	114.842	1.39	1	615647	1	1
						475	TRUE	Q15029|U5S1_HUMAN	120.765	1.34	1	457968	1	1		103	TRUE	P11021|BIP_HUMAN	181.907	21.41	12	45140012	10	16		153	TRUE	P22314|UBA1_HUMAN	197.662	5.67	5	3.2445e+06	5	5
						769	TRUE	P01023|A2MG_HUMAN	77.1454	2.24	3	1.23887e+06	3	3		1252	TRUE	Q9H814|PHAX_HUMAN	46.5979	2.79	1	269897	1	1		629	TRUE	Q02790|FKBP4_HUMAN	100.69	3.92	2	943778	2	2
						409	TRUE	P55265|DSRAD_HUMAN	144.938	4.73	4	53425.7	4	4		299	TRUE	Q7L576|CYFP1_HUMAN	109.977	6.62	7	4.54878e+06	7	8		1458	TRUE	Q9H2K8|TAOK3_HUMAN	33.2224	1.45	1		1	1
						286	TRUE	P33993|MCM7_HUMAN	136.735	6.95	4	1232188	4	5		1237	TRUE	O14744|ANM5_HUMAN	40.4378	1.88	1	369649	1	1		33	TRUE	P49327|FAS_HUMAN	266.278	9.32	21	22177808	21	23
																1837	TRUE	Q96SN8|CK5P2_HUMAN	20.9702	0.58	1	90012.5	1	1		1764	TRUE	Q15019|SEPT2_HUMAN	27.9919	2.49	1	241202	1	1
																592	TRUE	Q01085|TIAR_HUMAN	83.7563	8	3	478827	1	7		122	TRUE	O60506|HNRPQ_HUMAN	183.838	14.93	8	12579833	4	13
																220	TRUE	P30101|PDIA3_HUMAN	183.639	19.6	9	22906028	9	14		274	TRUE	Q07666|KHDR1_HUMAN	147.338	13.54	4	4509539	4	4
																1427	TRUE	Q9UMR2|DD19B_HUMAN	60.0935	3.13	1	1.10069e+06	1	1		460	TRUE	O75131|CPNE3_HUMAN	120.94	1.68	1	466080	1	1
																742	TRUE	Q63HN8|RN213_HUMAN	54.074	0.61	3	4.01389e+06	2	5		1357	TRUE	Q6EEV6|SUMO4_HUMAN	44.8695	12.63	1	1.34147e+06	1	1
																380	TRUE	Q9Y3I0|RTCB_HUMAN	143.107	14.06	6	11810440	6	8		13	TRUE	P48668|K2C6C_HUMAN	294.331	58.33	40	222375	1	341
																938	TRUE	Q9NVN8|GNL3L_HUMAN	86.9665	4.3	2	727254	2	2		308	TRUE	O75534|CSDE1_HUMAN	158.278	5.76	5	1.757e+06	5	5
																595	TRUE	Q9Y4F1|FARP1_HUMAN	99.8334	4.59	4	3.9244e+06	4	4		315	TRUE	Q9Y4K1|CRBG1_HUMAN	126.07	1.86	3	786550	3	3
																29	TRUE	P18206|VINC_HUMAN	246.993	31.92	27	165585008	27	62		1265	TRUE	O95801|TTC4_HUMAN	41.4005	2.84	1	95788.9	1	1
																914	TRUE	Q9BY89|K1671_HUMAN	54.7643	1.66	2	548659	2	2		1554	TRUE	P32970|CD70_HUMAN	47.1883	5.7	1	179351	1	1
																5	TRUE	P04264|K2C1_HUMAN	401.16	60.71	45	3628366080	41	460		790	TRUE	Q6NUQ4|TM214_HUMAN	66.1625	2.9	2	239873	2	2
																722	TRUE	P49419|AL7A1_HUMAN	76.2417	2.6	1	428910	1	1		1662	TRUE	O00487|PSDE_HUMAN	61.67	4.19	1	437863	1	1
																581	TRUE	Q6DD88|ATLA3_HUMAN	100.664	10.54	3	1.25363e+06	3	4		234	TRUE	O95793|STAU1_HUMAN	176.282	10.57	6	4695651	6	8
																1059	TRUE	O15294|OGT1_HUMAN	45.1333	3.15	2	891639	2	3		711	TRUE	Q16658|FSCN1_HUMAN	75.0633	4.46	2	1.05459e+06	2	2
																857	TRUE	P62136|PP1A_HUMAN	83.1654	9.7	3	1.44683e+06	2	3		29	TRUE	Q04695|K1C17_HUMAN	214.777	44.91	23	27091500	9	119
																1845	TRUE	Q8WZA9|IRGQ_HUMAN	22.6539	3.69	1	207041	1	1		594	TRUE	O60610|DIAP1_HUMAN	92.6611	1.81	2	394477	2	2
																315	TRUE	Q52LW3|RHG29_HUMAN	169.677	7.77	8	6036839	8	8		160	TRUE	P42224|STAT1_HUMAN	169.331	9.6	6	13216658	6	8
																1404	TRUE	O15213|WDR46_HUMAN	35.7076	1.48	1	196861	1	1		915	TRUE	P22695|QCR2_HUMAN	89.9699	5.52	2	179551	2	2
																874	TRUE	Q9NZL4|HPBP1_HUMAN	51.719	5.29	2	1830236	2	3		856	TRUE	Q5JRA6|TGO1_HUMAN	91.0304	0.63	1	119272	1	1
																284	TRUE	Q96K76|UBP47_HUMAN	127.226	7.2	8	3.35754e+06	8	8		1455	TRUE	Q9UL46|PSME2_HUMAN	64.5409	5.02	1	335333	1	1
																414	TRUE	O75955|FLOT1_HUMAN	138.174	18.27	6	2.48114e+06	6	6		182	TRUE	P62979|RS27A_HUMAN	149.619	19.87	3	48849228	3	16
																1314	TRUE	Q15424|SAFB1_HUMAN	56.0516	1.31	1	732996	1	1		1476	TRUE	Q9NZN8|CNOT2_HUMAN	62.4291	2.96	1	605813	1	2
																1753	TRUE	O43237|DC1L2_HUMAN	53.5715	3.25	1	218910	1	1		1175	TRUE	Q9H3N1|TMX1_HUMAN	51.4969	4.29	1	1.72449e+06	1	2
																731	TRUE	O60502|OGA_HUMAN	77.3238	3.6	3	2.72184e+06	3	3		641	TRUE	P28331|NDUS1_HUMAN	88.8717	1.38	1	506309	1	1
																1060	TRUE	P42694|HELZ_HUMAN	52.662	1.75	2	368110	2	2		788	TRUE	P23229|ITA6_HUMAN	74.6079	2.04	2	622058	2	4
																241	TRUE	O14980|XPO1_HUMAN	149.916	9.24	8	22217140	8	11		329	TRUE	Q86SQ0|PHLB2_HUMAN	132.007	0.72	1	149245	1	1
																515	TRUE	Q6XZF7|DNMBP_HUMAN	92.2089	2.16	3	788835	3	3		245	TRUE	Q96AC1|FERM2_HUMAN	134.422	6.76	4	1.08439e+06	4	4
																912	TRUE	Q14966|ZN638_HUMAN	64.4724	1.11	2	673979	2	2		228	TRUE	Q92598|HS105_HUMAN	175.725	7.69	5	1.89323e+06	4	5
																1571	TRUE	Q16891|MIC60_HUMAN	22.9032	1.19	1	365020	1	1		497	TRUE	O75179|ANR17_HUMAN	87.3216	0.54	1	494823	1	1
																40	TRUE	Q01082|SPTB2_HUMAN	237.718	17.01	30	50836772	29	40		978	TRUE	O15056|SYNJ2_HUMAN	73.7158	0.74	1	132964	1	1
																250	TRUE	Q06124|PTN11_HUMAN	153.919	15.35	8	5670607	8	10		141	TRUE	Q86VP6|CAND1_HUMAN	191.578	9.19	9	2.96397e+06	9	13
																1577	TRUE	Q9UQ88|CD11A_HUMAN	33.8739	1.15	1	152434	1	1		241	TRUE	Q9P2E9|RRBP1_HUMAN	171.744	2.77	3	1.99356e+06	3	3
																322	TRUE	P22102|PUR2_HUMAN	125.386	11.78	8	9978689	8	8		1783	TRUE	Q96FW1|OTUB1_HUMAN	29.026	3.32	1	675265	1	1
																945	TRUE	Q96CW1|AP2M1_HUMAN	51.9786	3.68	2	3.02356e+06	2	2		1460	TRUE	Q7LBC6|KDM3B_HUMAN	20.7696	0.62	1	106954	1	1
																1350	TRUE	Q15562|TEAD2_HUMAN	41.3324	2.46	1	190089	1	1		1728	TRUE	Q9BVP2|GNL3_HUMAN	46.7337	2	1	292466	1	1
																153	TRUE	P51610|HCFC1_HUMAN	175.039	8.16	10	5.71575e+06	10	13		1414	TRUE	Q16853|AOC3_HUMAN	48.053	1.05	1	879152	1	1
																207	TRUE	Q04721|NOTC2_HUMAN	170.915	7.41	10	12123044	10	15		1788	TRUE	Q9P2B4|CT2NL_HUMAN	44.3713	2.03	1	121154	1	1
																820	TRUE	Q8IUC4|RHPN2_HUMAN	81.9584	5.1	3	1170465	3	4		39	TRUE	P46940|IQGA1_HUMAN	257.305	13.82	19	16268574	18	22
																228	TRUE	Q9Y262|EIF3L_HUMAN	184.262	19.5	10	30819914	10	18		989	TRUE	Q13546|RIPK1_HUMAN	46.9819	1.49	1	209834	1	1
																1105	TRUE	Q15154|PCM1_HUMAN	77.5567	1.04	2	1.24173e+06	2	2		429	TRUE	Q04656|ATP7A_HUMAN	139.418	1.4	2	203990	1	2
																434	TRUE	P11586|C1TC_HUMAN	109.299	5.56	4	15883413	4	10		1012	TRUE	P49454|CENPF_HUMAN	46.3368	0.35	1	298384	1	1
																748	TRUE	Q15811|ITSN1_HUMAN	66.8358	1.8	3	702148	3	3		1225	TRUE	Q13425|SNTB2_HUMAN	37.0776	2.04	1	557757	1	1
																413	TRUE	Q9H0D6|XRN2_HUMAN	120.916	3.16	3	4218561	3	3		164	TRUE	Q9NR12|PDLI7_HUMAN	183.622	19.04	5	13033192	5	8
																528	TRUE	P52294|IMA5_HUMAN	104.668	6.32	3	402574	1	3		229	TRUE	P05556|ITB1_HUMAN	120.069	9.27	6	9639160	6	8
																1196	TRUE	Q9UQ80|PA2G4_HUMAN	74.1665	5.58	2	1.72853e+06	2	2		1123	TRUE	P05388|RLA0_HUMAN	96.6534	6.62	2	1.41243e+06	2	2
																1694	TRUE	Q06830|PRDX1_HUMAN	46.4579	5.03	1	3.13541e+06	1	1		1199	TRUE	Q96GM5|SMRD1_HUMAN	59.8839	2.14	1		1	1
																354	TRUE	P25205|MCM3_HUMAN	133.407	12.13	7	4262490	7	10		445	TRUE	P13797|PLST_HUMAN	149.317	3.49	2	775124	2	2
																1744	TRUE	Q8WUM0|NU133_HUMAN	35.9988	0.95	1	242571	1	1		4	TRUE	P35527|K1C9_HUMAN	451.632	74.32	51	4957114400	50	1100
																109	TRUE	P49588|SYAC_HUMAN	181.914	18.9	15	19803442	15	18		1066	TRUE	P40123|CAP2_HUMAN	73.0556	3.14	1	274257	1	1
																1661	TRUE	Q96NW4|ANR27_HUMAN	21.6542	1.14	1	289800	1	1		222	TRUE	Q04637|IF4G1_HUMAN	147.887	5.69	5	5614439	5	7
																96	TRUE	P54136|SYRC_HUMAN	196.992	26.06	15	24533814	15	22		889	TRUE	Q8NCG7|DGLB_HUMAN	46.7917	1.34	1	430514	1	1
																1751	TRUE	P25054|APC_HUMAN	29.9582	0.35	1	133267	1	1		261	TRUE	O95573|ACSL3_HUMAN	153.905	10	6	1.96527e+06	5	8
																26	TRUE	P12814|ACTN1_HUMAN	279.628	49.44	37	160695520	18	188		1499	TRUE	P12955|PEPD_HUMAN	62.2115	2.03	1	418621	1	1
																1323	TRUE	C4AMC7|WASH3_HUMAN	32.4808	2.81	1	88767.4	1	1		1533	TRUE	Q8IVF7|FMNL3_HUMAN	55.8451	1.26	1	276782	1	1
																1840	TRUE	P42229|STA5A_HUMAN	27.3802	1.39	1	59170.8	1	1		567	TRUE	O94964|SOGA1_HUMAN	122.868	1.26	1	116133	1	1
																543	TRUE	P55786|PSA_HUMAN	105.457	5.98	5	2.5988e+06	5	6		823	TRUE	P62873|GBB1_HUMAN	82.0018	8.24	3	1.79964e+06	3	3
																801	TRUE	Q08J23|NSUN2_HUMAN	73.1191	3.91	3	2.36102e+06	3	3		440	TRUE	Q02809|PLOD1_HUMAN	115.523	4.81	3	1.43617e+06	3	3
																794	TRUE	Q13492|PICAL_HUMAN	66.4857	8.9	3	1.60377e+06	3	5		65	TRUE	P19012|K1C15_HUMAN	138.014	13.16	7	2.80915e+06	1	62
																698	TRUE	Q9Y2J4|AMOL2_HUMAN	58.8797	5.52	3	992179	3	3		551	TRUE	P52209|6PGD_HUMAN	81.593	2.48	1	69606.8	1	1
																439	TRUE	P30153|2AAA_HUMAN	125.881	11.38	5	5565103	5	6		1408	TRUE	Q658P3|STEA3_HUMAN	21.794	2.25	1	78666.7	1	1
																482	TRUE	Q7Z460|CLAP1_HUMAN	114.543	3.64	5	920602	4	6		295	TRUE	P25705|ATPA_HUMAN	162.667	13.02	6	2.00096e+06	6	8
																1126	TRUE	Q9BQA1|MEP50_HUMAN	93.9323	8.48	2	2226634	2	2		204	TRUE	Q86Y46|K2C73_HUMAN	141.696	12.04	7	175924	1	31
																415	TRUE	P50851|LRBA_HUMAN	123.901	3.28	6	3429715	6	6		327	TRUE	P40227|TCPZ_HUMAN	115.001	7.34	4	2.07959e+06	4	4
																232	TRUE	A6NHR9|SMHD1_HUMAN	148.666	3.94	7	2414414	7	7		461	TRUE	Q96KR1|ZFR_HUMAN	163.046	5.96	4	1.24714e+06	4	4
																1122	TRUE	Q99755|PI51A_HUMAN	65.6018	5.16	2	610521	2	2		840	TRUE	Q9HAV4|XPO5_HUMAN	82.0942	1.99	2	151024	2	2
																1147	TRUE	P43034|LIS1_HUMAN	67.7882	5.85	2	867838	2	2		1608	TRUE	O75616|ERAL1_HUMAN	43.6498	2.29	1	145897	1	1
																950	TRUE	P07942|LAMB1_HUMAN	52.3976	1.12	2	762914	2	2		584	TRUE	P05141|ADT2_HUMAN	118.022	15.1	4	1.19987e+06	3	4
																1334	TRUE	O43379|WDR62_HUMAN	65.9875	1.05	1	436876	1	1		170	TRUE	P0DMV9|HS71B_HUMAN	185.735	17.94	9	1.01833e+06	2	15
																1742	TRUE	O43149|ZZEF1_HUMAN	37.4215	0.34	1	79806.6	1	1		1505	TRUE	P28290|ITPI2_HUMAN	71.5134	1.03	1	153980	1	1
																1797	TRUE	Q9HCD6|TANC2_HUMAN	38.456	0.7	1	73879.5	1	1		463	TRUE	P51812|KS6A3_HUMAN	122.006	3.78	2	44979.2	2	2
																503	TRUE	P17980|PRS6A_HUMAN	82.3401	11.62	4	1.67234e+06	4	6		1160	TRUE	P12081|HARS1_HUMAN	74.7478	4.13	2	443131	2	2
																1509	TRUE	Q9Y230|RUVB2_HUMAN	57.2831	2.59	1	1.5156e+06	1	1		19	TRUE	P60709|ACTB_HUMAN	247.743	61.87	21	691235900	16	174
																421	TRUE	A2RRP1|NBAS_HUMAN	116.038	2.4	5	1381746	5	5		116	TRUE	P55072|TERA_HUMAN	171.089	15.63	10	12650555	10	13
																1085	TRUE	P28288|ABCD3_HUMAN	46.6794	2.88	2	309072	2	2		332	TRUE	P02751|FINC_HUMAN	133.432	1.78	3	1.88914e+06	3	4
																878	TRUE	Q9P266|JCAD_HUMAN	61.3862	2.43	3	1.49722e+06	3	3		56	TRUE	P05783|K1C18_HUMAN	231.876	42.09	17	35724224	15	24
																1642	TRUE	A5D8V6|VP37C_HUMAN	33.9647	3.38	1	295351	1	1		363	TRUE	Q6PKG0|LARP1_HUMAN	137.577	4.38	4	867511	3	4
																1315	TRUE	Q6T4R5|NHS_HUMAN	30.6698	1.64	1	43736.4	1	1		331	TRUE	Q9UHD8|SEPT9_HUMAN	149.392	8.87	4	3.58238e+06	4	6
																1077	TRUE	O60341|KDM1A_HUMAN	43.4844	3.05	2	242638	2	2		68	TRUE	P14923|PLAK_HUMAN	234.652	30.2	16	45262036	14	25
																1844	TRUE	P61619|S61A1_HUMAN	27.0109	1.89	1	534838	1	1		188	TRUE	P53621|COPA_HUMAN	169.722	5.31	6	3.70094e+06	6	6
																94	TRUE	Q14444|CAPR1_HUMAN	203.947	28.21	11	95130704	11	23		674	TRUE	Q01844|EWS_HUMAN	129.606	4.42	2	1645923	2	2
																256	TRUE	Q9NZB2|F120A_HUMAN	147.28	11.09	9	6.8696e+06	8	10		231	TRUE	Q96AE4|FUBP1_HUMAN	169.959	12.27	5	2.24962e+06	4	7
																1175	TRUE	Q12959|DLG1_HUMAN	56.0247	3.1	2	444274	2	3		107	TRUE	O15027|SC16A_HUMAN	204.742	6.79	10	5098113	10	10
																1392	TRUE	Q6VN20|RBP10_HUMAN	44.5053	2.26	1	113112	1	2		145	TRUE	Q12906|ILF3_HUMAN	173.013	10.18	8	9868266	8	11
																62	TRUE	Q92841|DDX17_HUMAN	224.528	34.02	17	26589022	9	24		238	TRUE	P15311|EZRI_HUMAN	163.05	14.68	9	5521316	5	11
																1465	TRUE	O14640|DVL1_HUMAN	21.9034	1.73	1	138875	1	1		543	TRUE	Q9Y4W2|LAS1L_HUMAN	79.9869	1.09	1	184993	1	1
																1496	TRUE	P60660|MYL6_HUMAN	53.2688	8.61	1	856788	1	1		450	TRUE	O14639|ABLM1_HUMAN	156.121	3.6	2	943886	2	2
																555	TRUE	P16070|CD44_HUMAN	121.592	6.06	4	4.09071e+06	4	4		1152	TRUE	Q86XZ4|SPAS2_HUMAN	75.5268	2.75	1	154698	1	1
																1625	TRUE	Q8IYB3|SRRM1_HUMAN	23.82	1	1	511565	1	2		224	TRUE	P13010|XRCC5_HUMAN	145.062	2.73	2	1463001	2	2
																932	TRUE	Q92575|UBXN4_HUMAN	74.8757	4.53	2	1.31679e+06	2	2		1263	TRUE	Q96M61|MAGBI_HUMAN	38.0722	2.33	1	842160	1	1
																1808	TRUE	Q96FV2|SCRN2_HUMAN	46.8197	3.06	1	40149152	1	2		73	TRUE	Q5XKE5|K2C79_HUMAN	155.836	14.21	11	1603502	1	94
																1328	TRUE	Q9Y450|HBS1L_HUMAN	55.2062	3.36	1	324238	1	1		1390	TRUE	P55084|ECHB_HUMAN	45.5318	1.9	1	326626	1	1
																656	TRUE	Q8N3F8|MILK1_HUMAN	130.606	8.23	4	2.30241e+06	4	4		136	TRUE	Q14789|GOGB1_HUMAN	165.019	1.44	4	1560687	4	5
																1803	TRUE	Q96S55|WRIP1_HUMAN	22.8854	1.35	1		1	1		378	TRUE	O60264|SMCA5_HUMAN	139.726	4.66	3	780434	3	3
																358	TRUE	Q8N3V7|SYNPO_HUMAN	116.567	10.87	6	8759418	6	7		280	TRUE	P42704|LPPRC_HUMAN	158.067	5.09	6	3.39405e+06	6	6
																1257	TRUE	P43358|MAGA4_HUMAN	38.0722	2.52	1	2677816	1	1		309	TRUE	P50995|ANX11_HUMAN	160.952	7.33	3	2.5396e+06	3	3
																1136	TRUE	Q9H6S3|ES8L2_HUMAN	50.9978	3.08	2	1137989	2	2		879	TRUE	Q12789|TF3C1_HUMAN	81.4871	0.52	1	277403	1	1
																190	TRUE	Q00839|HNRPU_HUMAN	174.243	12.12	9	34680420	9	9		1782	TRUE	Q9UHG3|PCYOX_HUMAN	33.8944	1.39	1	317672	1	1
																1684	TRUE	P85037|FOXK1_HUMAN	30.6344	1.23	1	287434	1	1		661	TRUE	Q15058|KIF14_HUMAN	113.993	1.4	2	268999	2	2
																1200	TRUE	Q96EA4|SPDLY_HUMAN	69.8037	5.45	2	685027	2	2		367	TRUE	Q13867|BLMH_HUMAN	113.308	5.05	2	1495358	2	2
																222	TRUE	P19022|CADH2_HUMAN	123.696	11.04	5	2572243	5	7		592	TRUE	Q2NL82|TSR1_HUMAN	82.0907	1.37	1	404403	1	1
																285	TRUE	P49411|EFTU_HUMAN	145.579	15.71	6	5135164	6	6		1240	TRUE	Q9NPQ8|RIC8A_HUMAN	62.8434	2.64	1	208617	1	1
																546	TRUE	P78347|GTF2I_HUMAN	114.755	4.21	3	829036	3	3		817	TRUE	P02675|FIBB_HUMAN	44.0333	2.44	2	1023291840	2	3
																863	TRUE	Q15637|SF01_HUMAN	78.9596	2.5	1	1696789	1	3		1247	TRUE	Q13596|SNX1_HUMAN	55.6675	2.68	1	270472	1	1
																1527	TRUE	Q9NP81|SYSM_HUMAN	36.5342	2.12	1	374044	1	1		474	TRUE	Q14669|TRIPC_HUMAN	106.61	1.31	2	206920	2	2
																24	TRUE	P02533|K1C14_HUMAN	251.428	43.64	22	66756376	8	79		411	TRUE	P06748|NPM_HUMAN	137.031	15.65	3	1.81604e+06	3	6
																1223	TRUE	Q5BKZ1|ZN326_HUMAN	66.9472	2.06	1	913824	1	1		1343	TRUE	P67936|TPM4_HUMAN	28.4161	4.44	1	395342	1	1
																483	TRUE	Q13136|LIPA1_HUMAN	104.895	4.83	4	1.68606e+06	4	4		493	TRUE	Q9BXB1|LGR4_HUMAN	66.2379	2	2	340736	2	2
																723	TRUE	O43242|PSMD3_HUMAN	77.2522	7.49	3	891566	3	3		870	TRUE	O75821|EIF3G_HUMAN	66.6409	2.81	1	438222	1	1
																197	TRUE	Q9Y5B9|SP16H_HUMAN	162.472	10.7	9	7564597	9	12		1315	TRUE	Q92888|ARHG1_HUMAN	22.1729	1.64	1		1	1
																851	TRUE	P50416|CPT1A_HUMAN	85.6579	4.92	3	1.06727e+06	3	3		835	TRUE	P61247|RS3A_HUMAN	95.043	7.95	2	1.11876e+06	2	2
																679	TRUE	O15067|PUR4_HUMAN	97.5799	1.49	2	2.33803e+06	2	3		836	TRUE	Q8NC51|PAIRB_HUMAN	91.8678	1.96	1	1.41272e+06	1	1
																1397	TRUE	Q8N2Y8|RUSC2_HUMAN	36.2487	0.66	1	252515	1	1		407	TRUE	P53992|SC24C_HUMAN	138.465	6.76	5	4.35408e+06	5	5
																892	TRUE	O00469|PLOD2_HUMAN	76.3043	1.9	1	527361	1	1		621	TRUE	Q15436|SC23A_HUMAN	110.489	2.88	2	499706	1	2
																1714	TRUE	Q9C0E2|XPO4_HUMAN	44.5043	1.13	1	128843	1	1		1233	TRUE	O94900|TOX_HUMAN	55.0402	2.47	1	195351	1	1
																1606	TRUE	P39060|COIA1_HUMAN	64.5974	0.97	1	448385	1	1		1833	TRUE	Q6ZUB1|S31E1_HUMAN	20.1665	0.48	1	76439.5	1	1
																899	TRUE	O43847|NRDC_HUMAN	67.3458	2.09	2	1.1755e+06	2	2		175	TRUE	P14618|KPYM_HUMAN	157.697	19.21	8	9680168	8	10
																1870	TRUE	Q8N6T3|ARFG1_HUMAN	42.0985	2.96	1	925891	1	1		833	TRUE	P13489|RINI_HUMAN	115.268	8.68	3	2452571	3	3
																739	TRUE	Q96AG4|LRC59_HUMAN	84.0619	15.31	3	1.59124e+06	3	3		31	TRUE	Q8IVF2|AHNK2_HUMAN	265.08	4.69	19	6.75951e+06	19	19
																1758	TRUE	Q9H0A0|NAT10_HUMAN	48.3513	1.07	1	678552	1	1		1565	TRUE	O14776|TCRG1_HUMAN	26.9972	0.82	1	143573	1	1
																1415	TRUE	Q9HB40|RISC_HUMAN	30.6911	2.43	1	98027.1	1	1		829	TRUE	Q9HCC0|MCCB_HUMAN	70.4133	4.62	2	221584	2	2
																613	TRUE	P07910|HNRPC_HUMAN	114.459	11.44	3	8505964	3	5		992	TRUE	P02788|TRFL_HUMAN	64.6705	1.27	1	670586	1	1
																625	TRUE	Q5TAX3|TUT4_HUMAN	105.954	3.35	4	1.6008e+06	4	4		632	TRUE	P12107|COBA1_HUMAN	96.475	2.27	3	790738	3	3
																1349	TRUE	Q9BR76|COR1B_HUMAN	40.9882	2.66	1	352160	1	1		328	TRUE	P51659|DHB4_HUMAN	152.865	7.47	3	1.13991e+06	3	3
																283	TRUE	P17987|TCPA_HUMAN	147.696	16.37	7	7.63641e+06	7	8		1497	TRUE	P27694|RFA1_HUMAN	46.5442	2.11	1	455584	1	1
																1800	TRUE	Q9UNS2|CSN3_HUMAN	28.0424	2.84	1		1	1		690	TRUE	O94826|TOM70_HUMAN	109.207	1.81	1	238546	1	1
																235	TRUE	Q14157|UBP2L_HUMAN	190.022	13.16	8	41830764	8	12		150	TRUE	O00425|IF2B3_HUMAN	178.024	17.79	9	4678657	7	12
																332	TRUE	P40926|MDHM_HUMAN	139.507	20.71	5	2.90274e+06	5	7		1082	TRUE	P57678|GEMI4_HUMAN	69.3107	0.95	1	335670	1	1
																473	TRUE	P08195|4F2_HUMAN	128.347	8.1	4	4.27676e+06	4	4		310	TRUE	Q8N163|CCAR2_HUMAN	163.986	8.02	6	6593828	6	6
																989	TRUE	Q99729|ROAA_HUMAN	95.2511	6.33	2	2665309	2	3		976	TRUE	Q9HAU4|SMUF2_HUMAN	48.5111	2.67	2		2	2
																784	TRUE	P29401|TKT_HUMAN	69.7396	5.94	2	1.16629e+06	2	2		1079	TRUE	P10070|GLI2_HUMAN	78.5053	2.52	2	145740	2	2
																1158	TRUE	Q9UMZ2|SYNRG_HUMAN	65.5924	1.14	1	384579	1	1		97	TRUE	P43243|MATR3_HUMAN	199.156	13.11	9	7259244	9	11
																502	TRUE	O00443|P3C2A_HUMAN	81.9479	3.38	5	1.15505e+06	5	5		60	TRUE	P53396|ACLY_HUMAN	218.912	17.71	17	26115464	17	27
																1860	TRUE	Q01433|AMPD2_HUMAN	42.4778	1.37	1	341759	1	1		159	TRUE	Q14764|MVP_HUMAN	233.849	9.52	6	15737768	6	9
																765	TRUE	P10412|H14_HUMAN	58.2186	5.02	1	225485	1	1		1263	TRUE	P43363|MAGAA_HUMAN	38.0722	2.17	1	842160	1	1
																453	TRUE	Q08188|TGM3_HUMAN	105.861	5.19	3	1.20793e+06	3	3		953	TRUE	Q9Y5X1|SNX9_HUMAN	103.779	4.54	2	2.16181e+06	2	2
																1825	TRUE	Q8N1G4|LRC47_HUMAN	30.4093	2.4	1	281423	1	1		383	TRUE	Q99613|EIF3C_HUMAN	145.89	5.91	6	2.6582e+06	6	6
																688	TRUE	Q16222|UAP1_HUMAN	91.3509	9.39	4	2.04484e+06	4	4		637	TRUE	P39656|OST48_HUMAN	109.754	2.41	1	293386	1	1
																790	TRUE	P29558|RBMS1_HUMAN	100.089	14.78	3	1.70709e+06	3	3		993	TRUE	P01857|IGHG1_HUMAN	80.7556	6.67	2	1.15669e+06	1	2
																1405	TRUE	P29353|SHC1_HUMAN	44.3226	2.4	1	323959	1	1		640	TRUE	O00148|DX39A_HUMAN	123.374	10.54	4	129101	1	4
																298	TRUE	P07237|PDIA1_HUMAN	155.396	15.75	7	11899649	7	7		562	TRUE	Q8NF91|SYNE1_HUMAN	96.0737	0.11	1	124444	1	1
																893	TRUE	O95490|AGRL2_HUMAN	88.9137	0.96	1	295681	1	1		860	TRUE	P40938|RFC3_HUMAN	79.9882	3.93	1	226754	1	1
																195	TRUE	Q7Z417|NUFP2_HUMAN	179.633	17.99	8	17522762	8	11		49	TRUE	Q9NZM1|MYOF_HUMAN	250.222	7.81	15	11485106	15	20
																1848	TRUE	Q5VT52|RPRD2_HUMAN	26.5184	1.23	1	790176	1	1		149	TRUE	Q7Z3Y8|K1C27_HUMAN	93.237	5.88	3	1.76181e+06	1	224
																1257	TRUE	A8MXT2|MAGBH_HUMAN	38.0722	2.38	1	2677816	1	1		354	TRUE	P47756|CAPZB_HUMAN	123.484	8.66	2	2971461	2	3
																1047	TRUE	P48651|PTSS1_HUMAN	57.503	2.75	1	381915	1	1		1263	TRUE	P43361|MAGA8_HUMAN	38.0722	2.52	1	842160	1	1
																1443	TRUE	Q96C19|EFHD2_HUMAN	41.4908	6.25	1	456847	1	1		38	TRUE	P07437|TBB5_HUMAN	240.857	47.3	16	15860076	3	61
																1506	TRUE	Q13011|ECH1_HUMAN	60.0939	4.88	1	225343	1	1		137	TRUE	P38646|GRP75_HUMAN	177.811	20.47	10	12843457	10	14
																1054	TRUE	Q9H4L4|SENP3_HUMAN	81.1228	4.7	2	430410	2	2		1543	TRUE	Q15738|NSDHL_HUMAN	36.0064	2.95	1		1	1
																1214	TRUE	Q969V6|MRTFA_HUMAN	20.6703	1.5	1	254970	1	1		396	TRUE	Q14152|EIF3A_HUMAN	149.094	4.63	5	1.06273e+06	5	5
																476	TRUE	P46379|BAG6_HUMAN	135.901	7.16	5	12936330	5	5		336	TRUE	O43795|MYO1B_HUMAN	148.607	4.49	4	723386	4	4
																193	TRUE	P08133|ANXA6_HUMAN	155.827	17.38	11	23429416	11	13		1644	TRUE	Q9BXF6|RFIP5_HUMAN	56.4488	2.76	1	76844.9	1	1
																553	TRUE	P50552|VASP_HUMAN	123.885	16.58	5	7.42694e+06	5	5		267	TRUE	Q9Y570|PPME1_HUMAN	174.409	19.69	6	3.63797e+06	6	6
																1360	TRUE	O94806|KPCD3_HUMAN	49.8591	1.69	1	56531	1	2		906	TRUE	Q6PJG6|BRAT1_HUMAN	86.4288	1.71	1	250417	1	1
																905	TRUE	P40818|UBP8_HUMAN	64.6898	2.77	2	567374	2	2		605	TRUE	P52948|NUP98_HUMAN	75.8486	1.27	2	683768	2	2
																611	TRUE	P08754|GNAI3_HUMAN	99.7758	11.86	4	1.12157e+06	1	10		923	TRUE	Q9UP95|S12A4_HUMAN	59.6746	1.84	2	349900	2	2
																965	TRUE	P06576|ATPB_HUMAN	69.0416	4.73	2	1.45625e+06	2	2		225	TRUE	Q96HC4|PDLI5_HUMAN	186.583	12.92	5	2.99663e+06	5	5
																91	TRUE	P05023|AT1A1_HUMAN	209.501	18.67	15	37865580	12	33		865	TRUE	Q12965|MYO1E_HUMAN	85.844	1.08	1	225390	1	1
																779	TRUE	Q9BVG8|KIFC3_HUMAN	63.1302	4.08	3	163261	3	3		346	TRUE	Q00325|MPCP_HUMAN	110.645	10.22	3	557270	3	4
																79	TRUE	P07900|HS90A_HUMAN	180.288	19.26	15	25371302	9	43		456	TRUE	O75390|CISY_HUMAN	137.839	11.37	5	4114263	5	5
																761	TRUE	Q96AQ6|PBIP1_HUMAN	91.9005	3.56	2	883892	2	2		740	TRUE	P07384|CAN1_HUMAN	102.301	3.22	2	441075	2	3
																859	TRUE	Q9Y487|VPP2_HUMAN	71.0613	4.21	3	863536	3	3		366	TRUE	Q15046|SYK_HUMAN	83.9882	5.53	3	743121	3	3
																651	TRUE	P11388|TOP2A_HUMAN	90.6592	3	4	2217207	3	4		1042	TRUE	P42285|MTREX_HUMAN	72.4965	0.96	1	301281	1	1
																1409	TRUE	Q13033|STRN3_HUMAN	42.6369	1.63	1	252114	1	1		850	TRUE	Q8IZ21|PHAR4_HUMAN	99.5352	1.85	1	143112	1	1
																326	TRUE	P0CG47|UBB_HUMAN	149.619	18.78	5	118978320	5	16		943	TRUE	Q5TFQ8|SIRBL_HUMAN	81.4215	6.78	2	784256	2	2
																31	TRUE	Q13813|SPTN1_HUMAN	271.782	15.78	34	39123124	34	42		387	TRUE	P55196|AFAD_HUMAN	129.632	2.14	3	648968	3	3
																715	TRUE	Q0JRZ9|FCHO2_HUMAN	66.0515	7.04	3	1.79337e+06	3	3		754	TRUE	Q9UJF2|NGAP_HUMAN	91.0078	2.28	2	210342	2	2
																597	TRUE	Q15813|TBCE_HUMAN	105.852	9.87	4	1.24932e+06	4	4		1068	TRUE	Q86Y82|STX12_HUMAN	62.6571	5.43	1	1.18537e+06	1	1
																1423	TRUE	Q5JTZ9|SYAM_HUMAN	44.757	1.32	1	347004	1	1		892	TRUE	Q12929|EPS8_HUMAN	122.941	1.7	1	233925	1	1
																1422	TRUE	Q9UBC2|EP15R_HUMAN	33.9607	2.31	1	158501	1	1		1294	TRUE	Q9UN37|VPS4A_HUMAN	44.658	2.75	1		1	1
																710	TRUE	Q15459|SF3A1_HUMAN	99.9848	4.67	3	2606059	3	4		1350	TRUE	P28347|TEAD1_HUMAN	41.3324	2.58	1	71943.7	1	1
																1672	TRUE	Q9NXF1|TEX10_HUMAN	43.1975	1.4	1	41078.7	1	1		581	TRUE	Q8TEQ6|GEMI5_HUMAN	100.966	1.66	2	1.45313e+06	2	2
																841	TRUE	Q7Z5R6|AB1IP_HUMAN	65.6184	4.05	3	767381	3	3		1513	TRUE	P05187|PPB1_HUMAN	29.0983	2.43	1	102487	1	1
																107	TRUE	Q01813|PFKAP_HUMAN	173.091	20.54	13	18635362	12	28		189	TRUE	Q63ZY3|KANK2_HUMAN	178.978	5.05	4	1.23279e+06	4	4
																1186	TRUE	P24534|EF1B_HUMAN	78.4744	12.44	2	2324246	2	2		1749	TRUE	Q99614|TTC1_HUMAN	48.1639	3.42	1	557492	1	1
																809	TRUE	Q96JJ7|TMX3_HUMAN	89.7354	5.29	2	980090	2	3		534	TRUE	P55209|NP1L1_HUMAN	108.989	7.67	2	361774	2	2
																712	TRUE	O94905|ERLN2_HUMAN	91.8787	10.32	3	498401	2	3		413	TRUE	P26640|SYVC_HUMAN	131.686	1.74	2	1.7551e+06	2	2
																1229	TRUE	Q7Z4H7|HAUS6_HUMAN	25.1599	1.36	1	136378	1	1		1730	TRUE	P00387|NB5R3_HUMAN	59.4376	3.65	1	353980	1	1
																400	TRUE	Q9Y265|RUVB1_HUMAN	137.502	17.54	6	5.13026e+06	6	6		797	TRUE	Q9H223|EHD4_HUMAN	100.529	1.48	1	229593	1	1
																366	TRUE	Q6YHK3|CD109_HUMAN	116.109	1.73	3	1.57419e+06	3	3		523	TRUE	P27824|CALX_HUMAN	114.92	5.57	3	3.30963e+06	3	4
																320	TRUE	Q9ULW0|TPX2_HUMAN	126.061	9.37	7	3456156	7	7		967	TRUE	P29992|GNA11_HUMAN	72.653	7.24	2	733117	2	3
																636	TRUE	P00558|PGK1_HUMAN	114.012	11.51	3	1.63574e+06	3	4		896	TRUE	P49189|AL9A1_HUMAN	77.9232	3.04	1	183952	1	1
																1802	TRUE	Q8N2N9|AN36B_HUMAN	20.5808	0.67	1		1	1		140	TRUE	Q00341|VIGLN_HUMAN	185.72	5.76	6	5.69731e+06	6	6
																270	TRUE	Q9ULV4|COR1C_HUMAN	146.152	19.62	8	7111755	8	10		834	TRUE	P26358|DNMT1_HUMAN	73.6111	1.3	2	85560.5	2	3
																215	TRUE	P30519|HMOX2_HUMAN	181.037	27.53	6	11911236	6	12		351	TRUE	Q10471|GALT2_HUMAN	93.4206	4.55	2	722427	2	2
																51	TRUE	Q9C0C2|TB182_HUMAN	236.607	19.43	22	56742944	22	31		519	TRUE	O60437|PEPL_HUMAN	110.887	0.63	1	164530	1	1
																179	TRUE	P34932|HSP74_HUMAN	149.956	13.1	9	14056794	9	16		741	TRUE	Q92609|TBCD5_HUMAN	79.4993	1.38	1	222748	1	1
																385	TRUE	Q7KZF4|SND1_HUMAN	133.887	6.81	5	4520190	5	6		887	TRUE	P42357|HUTH_HUMAN	77.6213	3.35	2	223895	2	2
																255	TRUE	P27708|PYR1_HUMAN	157.833	5.08	9	6476043	9	10		489	TRUE	Q8N4X5|AF1L2_HUMAN	113.801	3.79	3	1.51446e+06	3	4
																1676	TRUE	Q96NW7|LRRC7_HUMAN	20.1558	1.11	1	721093	1	2		1196	TRUE	Q9P0V9|SEP10_HUMAN	84.3321	5.07	2	641790	2	2
																1360	TRUE	Q15139|KPCD1_HUMAN	49.8591	1.64	1	56531	1	2		1170	TRUE	Q15796|SMAD2_HUMAN	72.357	5.35	2	99443.8	1	2
																89	TRUE	Q86UP2|KTN1_HUMAN	186.894	14.37	17	50179200	17	19		1715	TRUE	Q6PI48|SYDM_HUMAN	34.9211	1.86	1	164509	1	1
																689	TRUE	Q8IV08|PLD3_HUMAN	113.554	13.67	4	3.65899e+06	4	4		803	TRUE	Q8IZH2|XRN1_HUMAN	84.1954	0.59	1	144488	1	1
																279	TRUE	Q9UHN6|CEIP2_HUMAN	143.625	4.41	5	1.61142e+06	5	5		1216	TRUE	P62140|PP1B_HUMAN	63.2465	7.34	2		1	2
																405	TRUE	O14578|CTRO_HUMAN	113.708	2.96	5	1.42178e+06	5	5		388	TRUE	O75153|CLU_HUMAN	120.775	3.13	4	1.13319e+06	4	4
																751	TRUE	Q9BZD4|NUF2_HUMAN	57.7381	5.39	3	841134	3	3		494	TRUE	Q9UG63|ABCF2_HUMAN	102.421	5.78	3	760830	3	3
																1601	TRUE	O75717|WDHD1_HUMAN	21.6594	0.8	1	98467.2	1	1		703	TRUE	P05026|AT1B1_HUMAN	117.131	12.54	3	2.01682e+06	3	3
																1123	TRUE	Q86UW6|N4BP2_HUMAN	70.5635	1.86	2	1.19258e+06	2	2		913	TRUE	Q04206|TF65_HUMAN	90.1506	4.17	2	687051	2	2
																1626	TRUE	Q99504|EYA3_HUMAN	21.8463	1.92	1	78826.1	1	1		186	TRUE	Q93052|LPP_HUMAN	192.001	16.83	7	6.67055e+06	7	9
																1072	TRUE	O75312|ZPR1_HUMAN	74.1637	5.23	2	863885	2	2		1253	TRUE	P51665|PSMD7_HUMAN	21.572	3.09	1	178542	1	1
																1181	TRUE	Q96IF1|AJUBA_HUMAN	80.0213	4.46	2	3031906	2	3		305	TRUE	Q6NZI2|CAVN1_HUMAN	162.09	14.1	4	3.17384e+06	4	4
																683	TRUE	Q7Z2K8|GRIN1_HUMAN	119.732	4.66	3	2.7651e+06	3	5		682	TRUE	Q13838|DX39B_HUMAN	122.864	10.51	4	424266	1	4
																803	TRUE	Q9Y6C9|MTCH2_HUMAN	83.7938	12.54	3	2.64936e+06	3	3		552	TRUE	P24752|THIL_HUMAN	130.776	10.3	3	736769	3	3
																517	TRUE	P11216|PYGB_HUMAN	114.756	6.05	5	1.34146e+06	2	7		182	TRUE	P62987|RL40_HUMAN	149.619	24.22	3	48849228	3	16
																1810	TRUE	Q86VH4|LRRT4_HUMAN	33.8374	1.69	1	286678	1	1		565	TRUE	Q9UPQ9|TNR6B_HUMAN	126.676	2.29	2	390234	2	2
																728	TRUE	Q8NDI1|EHBP1_HUMAN	72.6246	2.76	3	658162	2	3		663	TRUE	P10721|KIT_HUMAN	107.3	4.2	4	4602365	4	5
																1187	TRUE	P06493|CDK1_HUMAN	61.0411	7.41	2	1.21024e+06	2	2		630	TRUE	Q9NP61|ARFG3_HUMAN	107.701	4.46	2	285617	1	2
																992	TRUE	Q96J02|ITCH_HUMAN	75.9729	2.77	2	676780	2	2		399	TRUE	Q15366|PCBP2_HUMAN	115.772	12.88	4	2996086	2	4
																386	TRUE	Q69YQ0|CYTSA_HUMAN	148.987	6.62	6	5.34579e+06	6	6		181	TRUE	P00338|LDHA_HUMAN	156.212	18.98	7	5084029	6	10
																350	TRUE	Q9Y4G6|TLN2_HUMAN	98.7371	3.38	7	2162233	4	7		1235	TRUE	O75828|CBR3_HUMAN	70.2934	5.78	1		1	1
																641	TRUE	Q1KMD3|HNRL2_HUMAN	75.7294	3.61	2	6100250	2	2		50	TRUE	Q8WX93|PALLD_HUMAN	231.795	11.57	12	10575204	12	14
																1275	TRUE	Q13610|PWP1_HUMAN	24.1914	2.2	1	256400	1	1		642	TRUE	Q8NBX0|SCPDL_HUMAN	84.9945	6.06	2	414497	2	2
																959	TRUE	Q15437|SC23B_HUMAN	76.1007	3.13	2		1	2		334	TRUE	P50990|TCPQ_HUMAN	139.284	12.59	6	6768454	6	7
																1858	TRUE	P40925|MDHC_HUMAN	38.1851	3.59	1		1	2		108	TRUE	O95425|SVIL_HUMAN	204.554	6.23	11	5.19713e+06	11	13
																962	TRUE	P05198|IF2A_HUMAN	52.6386	8.25	2	1043261	2	2		1214	TRUE	Q9Y337|KLK5_HUMAN	69.3411	9.56	2	1.00801e+06	2	2
																88	TRUE	O95678|K2C75_HUMAN	188.617	18.69	13	323262	1	97		672	TRUE	O60684|IMA7_HUMAN	105.671	5.97	2	178854	1	2
																1678	TRUE	P61421|VA0D1_HUMAN	29.0349	3.13	1		1	1		598	TRUE	P08758|ANXA5_HUMAN	85.062	2.81	1	348565	1	1
																246	TRUE	P29317|EPHA2_HUMAN	132.306	5.23	5	5765672	5	6		111	TRUE	Q7Z6Z7|HUWE1_HUMAN	213.361	2.63	7	2584883	7	7
																548	TRUE	Q9Y2D5|AKAP2_HUMAN	103.884	7.68	4	2.72957e+06	4	5		138	TRUE	P06733|ENOA_HUMAN	176.173	22.81	7	12009058	6	9
																196	TRUE	Q9NZI8|IF2B1_HUMAN	161.168	18.89	9	13508436	7	14		677	TRUE	Q9BUJ2|HNRL1_HUMAN	113.149	5.37	2	880332	2	2
																1198	TRUE	O75477|ERLN1_HUMAN	80.5536	7.47	2	519305	1	2		689	TRUE	Q8N3D4|EH1L1_HUMAN	110.854	2.63	3	284878	3	3
																139	TRUE	P10809|CH60_HUMAN	159.148	16.06	8	17840116	8	12		542	TRUE	P09525|ANXA4_HUMAN	116.894	3.45	1	240717	1	1
																757	TRUE	Q5JWF2|GNAS1_HUMAN	82.191	3.28	3	1.78494e+06	2	7		355	TRUE	Q12931|TRAP1_HUMAN	139.137	5.97	3	1.89737e+06	2	5
																367	TRUE	P42566|EPS15_HUMAN	145.128	11.83	6	3.16953e+06	6	8		1290	TRUE	Q09028|RBBP4_HUMAN	58.0566	3.06	1	471614	1	1
																1115	TRUE	Q9GZR7|DDX24_HUMAN	28.9023	4.66	2	264555	2	2		866	TRUE	Q6ZWJ1|STXB4_HUMAN	74.9678	2.53	1	282908	1	1
																1760	TRUE	Q15262|PTPRK_HUMAN	40.5705	0.9	1	1.52173e+06	1	2		326	TRUE	Q05397|FAK1_HUMAN	105.381	1.71	2	656598	2	2
																448	TRUE	Q15758|AAAT_HUMAN	135.796	11.46	5	9117786	5	5		34	TRUE	P11142|HSP7C_HUMAN	253.036	51.08	24	74054760	17	59
																512	TRUE	P20810|ICAL_HUMAN	104.28	10.45	4	3.13233e+06	4	4		1415	TRUE	Q9Y263|PLAP_HUMAN	67.8101	2.14	1	222326	1	1
																990	TRUE	O60504|VINEX_HUMAN	66.9852	3.13	2	2.20198e+06	2	2		922	TRUE	Q96AY3|FKB10_HUMAN	75.4461	4.64	2	274305	2	2
																35	TRUE	Q9Y490|TLN1_HUMAN	242.975	17.67	30	36121752	27	35		963	TRUE	O43776|SYNC_HUMAN	50.7702	1.46	1	933769	1	1
																1099	TRUE	Q9P2N5|RBM27_HUMAN	59.5988	2.36	2	387591	2	2		55	TRUE	Q13885|TBB2A_HUMAN	225.027	37.3	13	296386	1	52
																1248	TRUE	Q9UI12|VATH_HUMAN	29.1693	3.11	1	232034	1	1		585	TRUE	Q9C0B5|ZDHC5_HUMAN	113.451	2.24	1	205518	1	1
																1618	TRUE	Q9UGI8|TES_HUMAN	27.3943	2.85	1	186857	1	1		264	TRUE	P23921|RIR1_HUMAN	131.112	8.84	6	1.67814e+06	6	6
																1359	TRUE	Q8WXE0|CSKI2_HUMAN	25.386	1.16	1	204949	1	1		179	TRUE	P56192|SYMC_HUMAN	159.968	4.67	3	749618	3	4
																883	TRUE	Q16630|CPSF6_HUMAN	96.0046	9.44	3	1665292	3	3		469	TRUE	Q9BXJ9|NAA15_HUMAN	77.353	3.46	3	1105684	3	3
																1169	TRUE	Q8N2K0|ABD12_HUMAN	58.5933	6.78	2	362447	2	2		112	TRUE	P22626|ROA2_HUMAN	220.121	19.83	5	11919517	5	7
																464	TRUE	P25311|ZA2G_HUMAN	103.087	4.03	1	311543	1	1		1458	TRUE	Q7L7X3|TAOK1_HUMAN	33.2224	1.3	1		1	1
																985	TRUE	Q9P258|RCC2_HUMAN	52.8412	4.6	2	409091	2	2		1137	TRUE	Q8NE71|ABCF1_HUMAN	87.7458	2.72	2	199117	2	3
																388	TRUE	Q6Y7W6|GGYF2_HUMAN	127.439	5.7	6	4974938	6	12		45	TRUE	P78527|PRKDC_HUMAN	229.456	5.18	19	6249572	19	20
																1277	TRUE	Q9UQB8|BAIP2_HUMAN	37.0711	1.99	1	511037	1	1		40	TRUE	P27816|MAP4_HUMAN	265.055	20.31	15	47042088	15	22
																585	TRUE	O95817|BAG3_HUMAN	99.156	16.35	4	4.19759e+06	4	4		668	TRUE	Q9NVI7|ATD3A_HUMAN	95.4969	5.36	3	224794	1	3
																1777	TRUE	P40222|TXLNA_HUMAN	78.7759	6.59	1	1.64267e+06	1	1		1679	TRUE	Q8NFJ5|RAI3_HUMAN	57.7789	3.64	1	3.26518e+06	1	1
																1559	TRUE	Q96S97|MYADM_HUMAN	41.3407	3.11	1	724233	1	1		569	TRUE	Q8WUF5|IASPP_HUMAN	132.829	5.8	2	204314	2	2
																1594	TRUE	Q14181|DPOA2_HUMAN	20.8862	1.51	1	121187	1	1		1581	TRUE	Q9UBU6|FA8A1_HUMAN	48.9365	4.12	1	105805	1	1
																496	TRUE	P31942|HNRH3_HUMAN	126.39	14.74	5	5407597	5	5		1004	TRUE	Q70UQ0|IKIP_HUMAN	50.2211	6	2	348463	2	2
																1353	TRUE	Q9NUQ3|TXLNG_HUMAN	33.008	1.7	1	248341	1	1		742	TRUE	Q13151|ROA0_HUMAN	83.5401	10.82	2	92847.9	2	2
																1114	TRUE	P55010|IF5_HUMAN	56.955	5.1	2	509177	2	2		1856	TRUE	Q9Y3M8|STA13_HUMAN	36.1736	1.26	1	127166	1	1
																272	TRUE	P42166|LAP2A_HUMAN	155.348	19.45	8	3.36555e+06	5	8		273	TRUE	Q7Z2W4|ZCCHV_HUMAN	171.877	8.98	5	2978265	5	5
																1649	TRUE	P08559|ODPA_HUMAN	37.5316	3.33	1	385746	1	1		377	TRUE	P29966|MARCS_HUMAN	213.426	20.78	3	2130212	3	3
																301	TRUE	O00159|MYO1C_HUMAN	146.224	8.75	7	4506812	7	7		106	TRUE	Q14247|SRC8_HUMAN	229.974	20.18	10	13097435	10	10
																1568	TRUE	Q9Y6M5|ZNT1_HUMAN	49.5983	2.37	1	247379	1	1		281	TRUE	O75533|SF3B1_HUMAN	136.37	0.84	1	328094	1	1
																1337	TRUE	Q969G3|SMCE1_HUMAN	41.603	3.16	1	381754	1	1		99	TRUE	O60716|CTND1_HUMAN	216.602	12.91	11	16817618	11	14
																665	TRUE	Q2NKX8|ERC6L_HUMAN	77.1562	2.48	3	1354130	3	3		161	TRUE	Q68CZ2|TENS3_HUMAN	190.768	3.18	3	718785	2	3
																118	TRUE	P13646|K1C13_HUMAN	155.856	18.56	8	1912132	4	31		673	TRUE	P54578|UBP14_HUMAN	111.354	8.1	3	4694467	3	4
																1000	TRUE	Q86VS8|HOOK3_HUMAN	57.14	3.62	2	294318	2	2		148	TRUE	Q13310|PABP4_HUMAN	203.777	17.55	9	8039968	5	9
																186	TRUE	Q92616|GCN1_HUMAN	167.699	4.79	10	3867271	10	11		403	TRUE	Q96PD2|DCBD2_HUMAN	152.188	6.06	3	5182098	3	4
																510	TRUE	Q9Y6N5|SQOR_HUMAN	127.486	13.33	5	5313340	5	6		1421	TRUE	Q2TAA2|IAH1_HUMAN	24.7449	3.23	1		1	1
																1160	TRUE	P78417|GSTO1_HUMAN	72.0096	9.96	2	681707	2	2		360	TRUE	P35241|RADI_HUMAN	144.336	8.06	5		1	6
																696	TRUE	P04818|TYSY_HUMAN	70.4999	7.99	2	1.00596e+06	2	3		1417	TRUE	Q8IYE1|CCD13_HUMAN	20.966	1.54	1	475837	1	1
																530	TRUE	Q15942|ZYX_HUMAN	147.288	15.03	5	24325240	5	6		775	TRUE	Q9UBV8|PEF1_HUMAN	57.1594	3.87	1	220327	1	1
																563	TRUE	P02768|ALBU_HUMAN	120.849	4.43	3	10555268	3	4		1745	TRUE	Q9Y289|SC5A6_HUMAN	55.6914	2.05	1		1	1
																1108	TRUE	Q9NR09|BIRC6_HUMAN	57.398	0.56	2	423084	2	2		1474	TRUE	Q9HCM7|FBSL_HUMAN	29.6661	0.86	1	13291306	1	1
																84	TRUE	O43491|E41L2_HUMAN	172.585	15.32	15	23584404	15	21		1802	TRUE	P36776|LONM_HUMAN	31.2857	1.15	1	46151.3	1	1
																1772	TRUE	O75569|PRKRA_HUMAN	39.9258	4.79	1	198502	1	1		541	TRUE	P04843|RPN1_HUMAN	122.44	10.71	5	2.40201e+06	5	5
																1629	TRUE	P17612|KAPCA_HUMAN	43.1111	3.42	1	73457.7	1	1		157	TRUE	P63010|AP2B1_HUMAN	152.961	9.28	7	4.40617e+06	6	8
																1517	TRUE	P55011|S12A2_HUMAN	60.7605	1.82	1	412474	1	1		1664	TRUE	P18754|RCC1_HUMAN	43.7851	3.56	1	99448.9	1	1
																741	TRUE	P22735|TGM1_HUMAN	93.9787	3.55	2	257443	2	2		1398	TRUE	O14672|ADA10_HUMAN	59.5856	2.01	1	350177	1	1
																47	TRUE	P08238|HS90B_HUMAN	212.538	28.45	22	86012232	14	69		227	TRUE	Q9H3S7|PTN23_HUMAN	131.45	0.79	1		1	1
																1448	TRUE	Q7L1Q6|BZW1_HUMAN	31.3594	2.39	1	349148	1	1		753	TRUE	P15880|RS2_HUMAN	78.2238	6.48	2	437480	2	2
																351	TRUE	P12268|IMDH2_HUMAN	140.077	14.01	6	10088930	6	6		370	TRUE	Q9H694|BICC1_HUMAN	136.983	1.75	1	623802	1	1
																59	TRUE	Q9BQE3|TBA1C_HUMAN	241.923	51	19	3.41003e+06	2	135		1394	TRUE	P09493|TPM1_HUMAN	40.0687	4.58	1	163566	1	1
																1012	TRUE	Q8TEW0|PARD3_HUMAN	75.8035	1.77	2	1.20831e+06	2	2		616	TRUE	Q9UMS4|PRP19_HUMAN	89.2581	2.78	1	259114	1	1
																1417	TRUE	O14802|RPC1_HUMAN	24.3998	0.65	1	119058	1	1		1589	TRUE	Q8IX01|SUGP2_HUMAN	41.2425	1.29	1	42447.7	1	1
																775	TRUE	P35613|BASI_HUMAN	79.4449	9.87	3	1.45218e+06	3	3		373	TRUE	Q9P2J5|SYLC_HUMAN	147.712	5.19	5	1.59896e+06	5	5
																1226	TRUE	O94842|TOX4_HUMAN	55.0402	2.09	1		1	1		712	TRUE	P04150|GCR_HUMAN	91.9798	3.09	2	329706	2	2
																1323	TRUE	Q6VEQ5|WASH2_HUMAN	32.4808	2.8	1	88767.4	1	1		376	TRUE	P78344|IF4G2_HUMAN	95.8269	3.64	3	657183	3	5
																1182	TRUE	Q9Y295|DRG1_HUMAN	56.2698	7.9	2	674508	2	2		846	TRUE	Q14574|DSC3_HUMAN	98.6969	1.9	2	1.54396e+06	2	2
																1078	TRUE	Q02880|TOP2B_HUMAN	64.5642	1.23	2	331840	1	2		1118	TRUE	P84022|SMAD3_HUMAN	70.8314	5.88	2	332497	1	2
																43	TRUE	P68371|TBB4B_HUMAN	231.709	51.46	19	6771958	1	96		646	TRUE	P34897|GLYM_HUMAN	92.9128	7.74	3	874252	3	3
																798	TRUE	Q6UB28|MAP12_HUMAN	84.8233	2.39	1	326588	1	1		822	TRUE	Q99829|CPNE1_HUMAN	62.7004	2.05	1	3083075	1	1
																999	TRUE	Q8NEN9|PDZD8_HUMAN	53.7838	1.91	2	605498	2	2		48	TRUE	P07355|ANXA2_HUMAN	232.902	45.13	17	123653904	17	53
																1373	TRUE	O00562|PITM1_HUMAN	22.7732	1.05	1	113632	1	1		123	TRUE	Q86UU1|PHLB1_HUMAN	176.01	5.01	6	1.86686e+06	6	6
																395	TRUE	Q08209|PP2BA_HUMAN	114.502	11.9	5	1.56555e+06	3	6		130	TRUE	Q12923|PTN13_HUMAN	161.806	1.45	3	1.03506e+06	3	5
																104	TRUE	P17844|DDX5_HUMAN	192.33	24.43	14	15382346	6	18		1731	TRUE	Q9UBW7|ZMYM2_HUMAN	20.1176	0.51	1		1	1
																484	TRUE	Q53EP0|FND3B_HUMAN	96.5818	4.65	5	2.56509e+06	5	5		1212	TRUE	Q5VYK3|ECM29_HUMAN	65.1093	0.81	1	74276	1	1
																292	TRUE	Q14671|PUM1_HUMAN	136.361	7.08	8	9416305	7	9		1614	TRUE	P31153|METK2_HUMAN	52.4339	3.8	1	664446	1	1
																1620	TRUE	O95202|LETM1_HUMAN	37.3935	1.89	1	117539	1	1		20	TRUE	P35579|MYH9_HUMAN	314.766	19.13	37	72648504	34	65
																1473	TRUE	Q9H8K7|PAAT_HUMAN	36.193	3.6	1	252746	1	1		950	TRUE	Q9NPH2|INO1_HUMAN	63.4224	2.87	1	319133	1	1
																20	TRUE	O00763|ACACB_HUMAN	279.444	11.11	21	5155556	10	181		80	TRUE	Q03001|DYST_HUMAN	191.75	1.86	12	2.95446e+06	11	12
																131	TRUE	P33176|KINH_HUMAN	159.72	15.99	13	6434670	13	16		576	TRUE	P53041|PPP5_HUMAN	93.0363	2.4	1	162194	1	1
																872	TRUE	Q14728|MFS10_HUMAN	91.5337	7.03	3	725242	3	5		1434	TRUE	O14777|NDC80_HUMAN	35.7199	1.4	1	298112	1	1
																908	TRUE	Q9BTX1|NDC1_HUMAN	58.6289	1.63	1	378418	1	1		76	TRUE	P48634|PRC2A_HUMAN	224.427	12.29	16	5043342	16	17
																1073	TRUE	Q02878|RL6_HUMAN	74.9879	6.6	2	1.51904e+06	2	2		826	TRUE	Q07065|CKAP4_HUMAN	83.2389	3.16	2	376686	2	2
																1546	TRUE	Q96D71|REPS1_HUMAN	42.1188	1.51	1		1	1		1347	TRUE	P21291|CSRP1_HUMAN	44.4012	7.77	1	301077	1	1
																1028	TRUE	P36957|ODO2_HUMAN	40.1678	1.77	1	313048	1	1		1350	TRUE	Q99594|TEAD3_HUMAN	41.3324	2.53	1	71943.7	1	1
																9	TRUE	P05165|PCCA_HUMAN	317.489	50.55	37	1282406910	37	213		1702	TRUE	P60228|EIF3E_HUMAN	50.2845	2.25	1	1.66059e+06	1	1
																763	TRUE	Q9Y2Z0|SGT1_HUMAN	51.6464	10.68	3	942073	3	3		144	TRUE	Q92945|FUBP2_HUMAN	234.147	21.94	8	8823857	7	10
																1132	TRUE	Q15003|CND2_HUMAN	49.1965	2.56	2	688124	2	2		785	TRUE	P55884|EIF3B_HUMAN	97.7754	3.56	3	1.26054e+06	3	3
																1436	TRUE	O43294|TGFI1_HUMAN	67.9471	6.94	1	2.48932e+06	1	1		1302	TRUE	P41440|S19A1_HUMAN	20.1924	1.69	1		1	1
																771	TRUE	Q9UJY4|GGA2_HUMAN	83.0616	6.69	3	1.03689e+06	3	3		647	TRUE	P23634|AT2B4_HUMAN	97.0823	2.9	2	2.84565e+06	2	2
																1465	TRUE	O14641|DVL2_HUMAN	21.9034	1.63	1	138875	1	1		831	TRUE	Q9UGP4|LIMD1_HUMAN	87.4779	3.7	2	764674	2	2
																591	TRUE	Q9NR30|DDX21_HUMAN	89.6746	6.13	4	2.18776e+06	3	4		1157	TRUE	P52597|HNRPF_HUMAN	92.1222	6.99	2	331440	2	2
																687	TRUE	P37802|TAGL2_HUMAN	99.0826	17.09	3	4.01437e+06	3	5		5	TRUE	P21333|FLNA_HUMAN	411.657	38.91	85	586191810	78	208
																48	TRUE	P11940|PABP1_HUMAN	233.548	36.16	16	67101216	10	28		22	TRUE	Q96RQ3|MCCA_HUMAN	284.544	35.45	23	143128128	23	104
																1874	TRUE	Q8NI27|THOC2_HUMAN	37.8617	0.82	1	124708	1	1		1023	TRUE	Q07866|KLC1_HUMAN	86.5235	1.92	1	71532.4	1	1
																1291	TRUE	Q96GA3|LTV1_HUMAN	34.343	2.11	1	532835	1	1		1323	TRUE	Q5TBA9|FRY_HUMAN	20.7384	0.37	1	25124650	1	2
																182	TRUE	O75694|NU155_HUMAN	169.216	10.93	11	10951729	11	14		10	TRUE	O75369|FLNB_HUMAN	372.842	28.32	61	122205912	53	108
																654	TRUE	O15061|SYNEM_HUMAN	85.9249	3.45	4	1.30439e+06	4	4		537	TRUE	P07996|TSP1_HUMAN	113.963	3.08	3	524643	3	3
																311	TRUE	Q12802|AKP13_HUMAN	151.256	4.34	8	5070634	8	8		385	TRUE	Q13740|CD166_HUMAN	112.043	6.35	3	384965	3	4
																1366	TRUE	P19623|SPEE_HUMAN	37.8876	5.63	1	199741	1	1		582	TRUE	Q96S66|CLCC1_HUMAN	117.559	5.26	2	1.57498e+06	2	2
																33	TRUE	Q14204|DYHC1_HUMAN	231.872	8.5	29	18552536	29	34		903	TRUE	P22059|OSBP1_HUMAN	78.6185	3.59	1	400870	1	1
																884	TRUE	P10398|ARAF_HUMAN	79.9511	3.8	2	579753	2	2		692	TRUE	P12236|ADT3_HUMAN	89.0391	8.39	2	115598	1	2
																1523	TRUE	Q99661|KIF2C_HUMAN	23.4142	1.52	1	70589.2	1	1		948	TRUE	Q68CP9|ARID2_HUMAN	42.8029	0.54	1		1	1
																155	TRUE	Q8WWI1|LMO7_HUMAN	182.591	10.81	11	6.06523e+06	11	12		618	TRUE	O15400|STX7_HUMAN	122.526	16.86	3	1635367	3	3
																1628	TRUE	Q01650|LAT1_HUMAN	56.1803	3.55	1	547144	1	1		843	TRUE	Q15020|SART3_HUMAN	60.2634	3.32	1	200470	1	1
																587	TRUE	P67775|PP2AA_HUMAN	112.696	21.04	4	3.93978e+06	4	4		1186	TRUE	O76003|GLRX3_HUMAN	85.4616	3.28	1	237854	1	1
																948	TRUE	P54727|RD23B_HUMAN	50.8119	6.6	2	1.00672e+06	2	2		1676	TRUE	P19525|E2AK2_HUMAN	55.0786	2	1	360699	1	1
																1023	TRUE	P54709|AT1B3_HUMAN	56.8326	8.6	2	1.21574e+06	2	2		121	TRUE	P08729|K2C7_HUMAN	135.26	11.3	6	17434452	1	56
																1463	TRUE	Q9P1Z2|CACO1_HUMAN	23.0125	2.17	1	128342	1	1		607	TRUE	O75027|ABCB7_HUMAN	89.0054	2.93	2	336193	2	2
																1324	TRUE	Q8TDZ2|MICA1_HUMAN	33.0098	1.31	1	132011	1	2		390	TRUE	Q96PK6|RBM14_HUMAN	138.032	5.83	3	1388282	3	3
																1279	TRUE	Q7Z3K3|POGZ_HUMAN	43.3519	0.64	1	274774	1	1		789	TRUE	Q14318|FKBP8_HUMAN	102.081	9.71	3	1218988	3	3
																1345	TRUE	P18669|PGAM1_HUMAN	38.9543	4.33	1	152954	1	1		512	TRUE	Q15293|RCN1_HUMAN	104.985	6.95	2	937548	2	2
																1785	TRUE	Q9BTT0|AN32E_HUMAN	44.946	4.48	1	256158	1	2		1687	TRUE	Q9Y512|SAM50_HUMAN	24.3823	2.35	1	178263	1	1
																341	TRUE	Q86YZ3|HORN_HUMAN	181.884	0.56	1	1.45235e+06	1	1		11	TRUE	P02538|K2C6A_HUMAN	296.549	57.62	40	249125	1	343
																541	TRUE	P00505|AATM_HUMAN	109.2	15.35	5	3928750	5	6		655	TRUE	Q63HR2|TNS2_HUMAN	105.142	1.77	2	66011.2	1	2
																898	TRUE	Q9NQX3|GEPH_HUMAN	75.379	3.12	2	800690	2	2		128	TRUE	Q6P2E9|EDC4_HUMAN	179.412	7.07	5	3.5662e+06	5	10
																56	TRUE	Q8ND24|RN214_HUMAN	233.991	39.97	20	181544352	20	57		1357	TRUE	P55854|SUMO3_HUMAN	44.8695	11.65	1	1.34147e+06	1	1
																381	TRUE	Q9BYJ9|YTHD1_HUMAN	148.84	21.47	5	4909176	5	6		1350	TRUE	Q15561|TEAD4_HUMAN	41.3324	2.53	1	71943.7	1	1
																854	TRUE	Q9NRG9|AAAS_HUMAN	75.3674	7.51	3	771474	3	4		669	TRUE	Q92734|TFG_HUMAN	93.6354	4.25	1	205829	1	1
																459	TRUE	P56945|BCAR1_HUMAN	100.084	8.85	5	4689680	5	5		1838	TRUE	P05166|PCCB_HUMAN	44.5325	1.86	1	163300	1	1
																653	TRUE	P18031|PTN1_HUMAN	115.51	13.56	4	5417593	4	5		1514	TRUE	Q9NRN7|ADPPT_HUMAN	37.5556	2.59	1	146953	1	1
																716	TRUE	Q6P158|DHX57_HUMAN	68.4002	2.53	3	226421	2	3		431	TRUE	P69905|HBA_HUMAN	112.303	25.35	3	25748608	3	10
																28	TRUE	P08670|VIME_HUMAN	254.387	62.02	32	434109024	29	118		1029	TRUE	Q16698|DECR_HUMAN	49.9718	3.88	1	146620	1	1
																1504	TRUE	Q96QD8|S38A2_HUMAN	70.7193	3.16	1	586750	1	1		505	TRUE	Q9Y5K6|CD2AP_HUMAN	133.926	7.36	4	2927479	4	4
																1010	TRUE	Q6PJT7|ZC3HE_HUMAN	73.7215	3.12	2	541469	2	2		782	TRUE	Q9C075|K1C23_HUMAN	99.0759	8.06	3	174596	2	3
																452	TRUE	Q8TF42|UBS3B_HUMAN	114.842	8.78	5	2.42967e+06	5	5		1263	TRUE	O15480|MAGB3_HUMAN	38.0722	2.31	1	842160	1	1
																714	TRUE	Q8N4C8|MINK1_HUMAN	59.5958	3.15	3	320255	3	3		590	TRUE	Q9NZ08|ERAP1_HUMAN	99.8284	4.36	3	294274	3	3
																137	TRUE	P22314|UBA1_HUMAN	197.662	15.12	13	17293328	13	14		1035	TRUE	Q9H3P7|GCP60_HUMAN	99.4919	3.03	1	560073	1	1
																614	TRUE	Q02790|FKBP4_HUMAN	100.69	8.93	4	3.56405e+06	4	5		645	TRUE	Q9H4A3|WNK1_HUMAN	112.397	1.89	4	595670	4	5
																1688	TRUE	Q05086|UBE3A_HUMAN	41.9623	1.49	1	546229	1	1		643	TRUE	Q9BWF3|RBM4_HUMAN	121.13	6.59	2	393460	2	2
																1323	TRUE	Q9NQA3|WASH6_HUMAN	32.4808	2.91	1	88767.4	1	1		1207	TRUE	P53350|PLK1_HUMAN	49.181	5.31	2	631282	2	2
																1459	TRUE	Q9H2K8|TAOK3_HUMAN	33.2224	1.45	1	536617	1	1		488	TRUE	Q12888|TP53B_HUMAN	105.858	1.17	2	675740	2	2
																23	TRUE	P49327|FAS_HUMAN	266.278	18.56	35	85913184	35	53		221	TRUE	Q16643|DREB_HUMAN	169.218	5.39	3	10927540	3	3
																1769	TRUE	Q15019|SEPT2_HUMAN	27.9919	2.49	1	476703	1	1		1008	TRUE	Q9P0L0|VAPA_HUMAN	80.237	4.82	1	1.52669e+06	1	1
																119	TRUE	O60506|HNRPQ_HUMAN	181.246	22.79	11	36058520	7	24		813	TRUE	Q9H7P9|PKHG2_HUMAN	57.2176	1.01	1	323943	1	1
																399	TRUE	Q07666|KHDR1_HUMAN	120.608	16.03	5	17355576	5	7		120	TRUE	Q5T4S7|UBR4_HUMAN	154.673	1.08	5	794556	5	5
																1323	TRUE	A8K0Z3|WASH1_HUMAN	32.4808	2.8	1	88767.4	1	1		423	TRUE	P68871|HBB_HUMAN	75.2891	15.65	2	107671760	2	15
																1851	TRUE	Q58EX7|PKHG4_HUMAN	22.2565	1.09	1	80906	1	1		155	TRUE	P52272|HNRPM_HUMAN	167.062	6.99	4	3.46965e+06	4	5
																1709	TRUE	O43290|SNUT1_HUMAN	20.3137	1.12	1	206086	1	1		927	TRUE	P10768|ESTD_HUMAN	89.5452	3.19	1	125338	1	1
																436	TRUE	O75131|CPNE3_HUMAN	120.94	11.55	6	3949338	6	7		686	TRUE	P08865|RSSA_HUMAN	128.009	9.15	2	1.14933e+06	2	2
																1377	TRUE	Q9UKM9|RALY_HUMAN	20.7456	2.94	1	824744	1	1		796	TRUE	P35611|ADDA_HUMAN	102.259	1.63	1	959507	1	1
																18	TRUE	P48668|K2C6C_HUMAN	278.767	50.35	28	696939	1	162		391	TRUE	Q9Y6K5|OAS3_HUMAN	111.545	2.21	2	187569	2	2
																478	TRUE	P38159|RBMX_HUMAN	114.268	14.58	5	9262481	5	17		823	TRUE	P62879|GBB2_HUMAN	82.0018	8.24	3	1.79964e+06	3	3
																331	TRUE	O75534|CSDE1_HUMAN	141.758	8.02	7	5.04538e+06	7	7		1233	TRUE	O15405|TOX3_HUMAN	55.0402	2.26	1	195351	1	1
																296	TRUE	Q9Y4K1|CRBG1_HUMAN	126.07	5.63	7	5.52877e+06	7	7		84	TRUE	Q02318|CP27A_HUMAN	206.839	16.2	9	29999920	9	10
																1719	TRUE	O75695|XRP2_HUMAN	31.4769	2.29	1	193190	1	1		1159	TRUE	O75094|SLIT3_HUMAN	60.2374	0.85	1		1	1
																765	TRUE	P16403|H12_HUMAN	58.2186	5.16	1	225485	1	1		272	TRUE	Q06210|GFPT1_HUMAN	142.357	6.72	4	2.28184e+06	4	5
																1259	TRUE	O95801|TTC4_HUMAN	41.4005	2.84	1	226328	1	1		25	TRUE	O43707|ACTN4_HUMAN	278.847	35.68	28	44442988	13	71
																750	TRUE	P24928|RPB1_HUMAN	118.592	1.93	3	1.6779e+06	3	3		518	TRUE	Q2M2I8|AAK1_HUMAN	90.9742	1.35	1	131710	1	1
																355	TRUE	Q8IWR0|Z3H7A_HUMAN	130.85	11.95	7	8490643	7	11		434	TRUE	P63104|1433Z_HUMAN	108.482	8.57	2	962637	2	2
																1080	TRUE	Q13155|AIMP2_HUMAN	54.3366	6.88	2	2.20679e+06	2	2		447	TRUE	Q14738|2A5D_HUMAN	91.1059	1.83	1	151829	1	2
																774	TRUE	Q6NUQ4|TM214_HUMAN	66.1625	4.64	3	572704	3	3		929	TRUE	Q15269|PWP2_HUMAN	38.6174	1.09	1	127857	1	1
																1662	TRUE	O00487|PSDE_HUMAN	61.67	4.19	1	1.08631e+06	1	1		574	TRUE	Q8TC07|TBC15_HUMAN	85.6492	1.59	1	203679	1	1
																1193	TRUE	O14617|AP3D1_HUMAN	44.7732	1.73	2	344337	2	2		1105	TRUE	P48449|LSS_HUMAN	84.644	3.69	2	152066	2	3
																1408	TRUE	Q9NZN3|EHD3_HUMAN	35.5945	2.06	1		1	1		763	TRUE	P29508|SPB3_HUMAN	65.8096	4.36	2	980962	2	2
																217	TRUE	O95793|STAU1_HUMAN	176.282	14.38	8	20336176	8	14		811	TRUE	O15355|PPM1G_HUMAN	40.9595	2.56	1	174016	1	1
																694	TRUE	Q16658|FSCN1_HUMAN	75.0633	4.06	2	996494	2	3		271	TRUE	O14497|ARI1A_HUMAN	167.536	1.79	2	296832	2	2
																1379	TRUE	Q9H0S4|DDX47_HUMAN	50.4486	2.86	1	254081	1	1		511	TRUE	Q4V328|GRAP1_HUMAN	110.385	3.8	3	495952	3	3
																44	TRUE	Q04695|K1C17_HUMAN	205.404	27.08	13	14745192	4	36		422	TRUE	O14976|GAK_HUMAN	101.716	0.76	1	246701	1	1
																574	TRUE	O60610|DIAP1_HUMAN	92.6611	2.83	4	2308251	4	4		342	TRUE	O95373|IPO7_HUMAN	151.816	5.49	5	6804239	5	10
																145	TRUE	P42224|STAT1_HUMAN	169.331	14.13	10	17503124	10	14		707	TRUE	P08243|ASNS_HUMAN	80.8199	2.5	1	79679.2	1	1
																1221	TRUE	O75882|ATRN_HUMAN	40.0306	1.12	1	260339	1	1		577	TRUE	P28827|PTPRM_HUMAN	81.9032	0.9	1	1.21648e+06	1	1
																897	TRUE	P22695|QCR2_HUMAN	89.9699	5.52	2		2	3		982	TRUE	P62495|ERF1_HUMAN	86.0783	5.26	2	686785	2	2
																839	TRUE	Q5JRA6|TGO1_HUMAN	91.0304	1.94	3	1.59644e+06	3	3		905	TRUE	Q12905|ILF2_HUMAN	77.6881	8.46	3	2.5062e+06	3	3
																1455	TRUE	Q9UL46|PSME2_HUMAN	64.5409	5.02	1	1.22987e+06	1	1		263	TRUE	O60271|JIP4_HUMAN	166.948	4.77	5	2.07824e+06	5	5
																326	TRUE	P62979|RS27A_HUMAN	149.619	27.56	5	118978320	5	16		277	TRUE	P09874|PARP1_HUMAN	157.335	7.2	6	3.92686e+06	6	7
																1477	TRUE	Q9NZN8|CNOT2_HUMAN	62.4291	2.96	1	1.88191e+06	1	1		427	TRUE	Q9UPQ0|LIMC1_HUMAN	112.899	2.68	2	147532	2	2
																1814	TRUE	Q9H3N1|TMX1_HUMAN	51.4969	4.29	1	1.1154e+06	1	1		410	TRUE	P20073|ANXA7_HUMAN	137.816	5.53	2	1.39013e+06	2	2
																1402	TRUE	Q8N944|AMER3_HUMAN	21.047	2.79	1	419935	1	1		87	TRUE	P00352|AL1A1_HUMAN	177.171	24.75	9	6295945	9	11
																628	TRUE	P28331|NDUS1_HUMAN	88.8717	5.09	3	1.20652e+06	3	3		955	TRUE	Q8N556|AFAP1_HUMAN	59.1537	1.23	1	225652	1	1
																619	TRUE	P23229|ITA6_HUMAN	79.8155	2.74	2	695167	2	2		1128	TRUE	P61160|ARP2_HUMAN	45.5749	3.05	1	369224	1	1
																306	TRUE	Q86SQ0|PHLB2_HUMAN	132.007	6.86	8	4.82875e+06	8	9		609	TRUE	P53814|SMTN_HUMAN	83.1341	3.82	3	924623	3	3
																862	TRUE	P61163|ACTZ_HUMAN	99.6604	14.36	3	108654	3	3		220	TRUE	P02786|TFR1_HUMAN	187.651	16.05	10	18104446	10	10
																275	TRUE	Q96AC1|FERM2_HUMAN	132.564	17.06	8	4753861	8	10		129	TRUE	Q12955|ANK3_HUMAN	197.26	2.19	6	1.92483e+06	6	7
																1561	TRUE	Q5VWN6|TASO2_HUMAN	21.7003	0.62	1	739381	1	1		290	TRUE	P60842|IF4A1_HUMAN	148.142	10.1	4	4.97949e+06	4	4
																1439	TRUE	Q86W42|THOC6_HUMAN	27.8897	5.57	1	70506.2	1	1		1341	TRUE	Q99961|SH3G1_HUMAN	48.8212	3.26	1	485085	1	1
																211	TRUE	Q92598|HS105_HUMAN	175.725	16.08	10	8.18538e+06	9	10		959	TRUE	Q53EZ4|CEP55_HUMAN	69.3264	2.37	1	593338	1	1
																960	TRUE	O15056|SYNJ2_HUMAN	73.7158	1.67	2	926804	2	2		1640	TRUE	Q9UPN9|TRI33_HUMAN	47.8415	1.15	1		1	1
																124	TRUE	Q86VP6|CAND1_HUMAN	191.578	14.23	14	15578316	14	21		1356	TRUE	Q8TB52|FBX30_HUMAN	52.1391	1.88	1	164502	1	2
																271	TRUE	Q9P2E9|RRBP1_HUMAN	165.979	8.79	8	8724273	8	9		74	TRUE	Q9Y520|PRC2C_HUMAN	234.019	4.18	11	7187132	11	15
																1675	TRUE	Q9P2E3|ZNFX1_HUMAN	23.371	0.57	1	145771	1	1		69	TRUE	P13639|EF2_HUMAN	193.905	18.18	15	104127392	15	37
																1788	TRUE	Q96FW1|OTUB1_HUMAN	29.026	3.32	1	2.49124e+06	1	2		1087	TRUE	P80723|BASP1_HUMAN	128.077	18.94	2	975371	2	2
																1732	TRUE	Q9BVP2|GNL3_HUMAN	46.7337	2	1	504822	1	1		246	TRUE	O43175|SERA_HUMAN	152.118	14.07	7	3.32675e+06	7	7
																1833	TRUE	O75061|AUXI_HUMAN	25.8492	1.31	1	96555.1	1	1		525	TRUE	P17812|PYRG1_HUMAN	128.316	6.09	3	814766	3	3
																1770	TRUE	Q6ZV73|FGD6_HUMAN	24.7909	1.26	1	280135	1	1		1775	TRUE	P04181|OAT_HUMAN	48.4616	2.51	1	126293	1	1
																920	TRUE	Q9H9A6|LRC40_HUMAN	34.2558	3.16	2	315023	2	2		283	TRUE	Q9BZF9|UACA_HUMAN	134.352	0.71	1	293054	1	1
																1413	TRUE	Q16853|AOC3_HUMAN	48.053	1.05	1	601097	1	1		14	TRUE	Q15149|PLEC_HUMAN	352.531	16.14	67	185011536	66	84
																1603	TRUE	P49005|DPOD2_HUMAN	23.4649	2.99	1		1	1		1161	TRUE	Q9P270|SLAI2_HUMAN	95.395	5.34	2	243918	2	2
																1793	TRUE	Q9P2B4|CT2NL_HUMAN	44.3713	2.03	1	493644	1	1		1019	TRUE	Q9H857|NT5D2_HUMAN	46.2968	2.31	1	58587.2	1	1
																1065	TRUE	O43310|CTIF_HUMAN	47.5305	3.68	2	331439	2	2		2	TRUE	Q13085|ACACA_HUMAN	437.695	55.29	121	3244727300	106	1799
																36	TRUE	P46940|IQGA1_HUMAN	256.625	22.21	30	67762344	28	36		428	TRUE	Q8TEX9|IPO4_HUMAN	92.382	1.85	2	394369	2	4
																975	TRUE	Q13546|RIPK1_HUMAN	46.9819	2.24	1	167371	1	1		648	TRUE	Q9UGP8|SEC63_HUMAN	102.361	2.89	2	715669	2	2
																404	TRUE	Q04656|ATP7A_HUMAN	139.418	4.47	6	2.85915e+06	5	6		180	TRUE	Q93008|USP9X_HUMAN	155.198	1.32	3	1.01253e+06	3	3
																1619	TRUE	Q8TAA9|VANG1_HUMAN	64.5148	3.05	1	276628	1	1		1585	TRUE	Q13586|STIM1_HUMAN	35.922	2.04	1	131567	1	1
																767	TRUE	P49454|CENPF_HUMAN	52.71	0.83	2	803038	2	2		499	TRUE	Q15029|U5S1_HUMAN	120.765	2.57	2	1056629	2	2
																1032	TRUE	P35573|GDE_HUMAN	54.1524	1.7	2	342931	2	2		921	TRUE	Q96CS3|FAF2_HUMAN	36.6548	2.02	1	144162	1	1
																1217	TRUE	Q13425|SNTB2_HUMAN	37.0776	2.04	1	1.21139e+06	1	1		722	TRUE	Q969T9|WBP2_HUMAN	72.3385	3.45	1	566090	1	1
																732	TRUE	O14979|HNRDL_HUMAN	99.0019	8.57	3	1.09652e+06	2	3		1156	TRUE	O75044|SRGP2_HUMAN	67.9115	0.84	1	121118	1	1
																165	TRUE	Q9NR12|PDLI7_HUMAN	178.561	19.91	6	15036715	6	10		502	TRUE	P01023|A2MG_HUMAN	87.5097	2.99	4	2169283	4	5
																212	TRUE	P05556|ITB1_HUMAN	120.069	10.53	7	13430710	7	10		544	TRUE	Q7Z478|DHX29_HUMAN	122.837	2.92	3	411388	2	3
																1034	TRUE	O94966|UBP19_HUMAN	41.4598	1.44	2	340157	2	2		529	TRUE	O15357|SHIP2_HUMAN	105.982	2.23	2	333846	2	2
																1113	TRUE	P05388|RLA0_HUMAN	96.6534	6.62	2	3.24425e+06	2	2		368	TRUE	P55265|DSRAD_HUMAN	153.649	4.73	4	1990584	4	4
																1191	TRUE	Q96GM5|SMRD1_HUMAN	59.8839	2.52	1	141469	1	1		304	TRUE	P33993|MCM7_HUMAN	136.735	4.87	3	1.52289e+06	3	3
																422	TRUE	P13797|PLST_HUMAN	149.317	10.32	6	5.5865e+06	6	6		93	TRUE	Q96RT1|ERBIN_HUMAN	236.659	6.73	6	3.80135e+06	6	6
																368	TRUE	Q92538|GBF1_HUMAN	87.6603	4.14	7	2.6357e+06	7	7		1054	TRUE	P51784|UBP11_HUMAN	60.4046	1.25	1	45468.9	1	1
																1817	TRUE	P42684|ABL2_HUMAN	23.9953	1.1	1	330004	1	1
																8	TRUE	P35527|K1C9_HUMAN	417.668	57.14	34	1628160900	33	265
																1055	TRUE	P40123|CAP2_HUMAN	73.0556	5.66	2	1.10108e+06	2	2
																1616	TRUE	Q9Y2G9|SBNO2_HUMAN	37.8065	0.95	1		1	1
																201	TRUE	Q04637|IF4G1_HUMAN	147.887	6.32	8	15510802	8	12
																676	TRUE	Q8NCG7|DGLB_HUMAN	52.5878	4.32	4	2.30039e+06	4	4
																1821	TRUE	P25325|THTM_HUMAN	53.7875	4.38	1	134064	1	1
																240	TRUE	O95573|ACSL3_HUMAN	153.905	14.03	8	7445091	7	10
																1533	TRUE	Q8IVF7|FMNL3_HUMAN	55.8451	1.26	1	576956	1	1
																549	TRUE	O94964|SOGA1_HUMAN	122.868	4.85	5	2.14323e+06	5	6
																805	TRUE	P62873|GBB1_HUMAN	82.0018	8.24	3	4.89494e+06	3	4
																1530	TRUE	P57740|NU107_HUMAN	51.7431	1.84	1		1	1
																498	TRUE	Q02809|PLOD1_HUMAN	112.723	6.33	4	2.29505e+06	4	5
																162	TRUE	P19012|K1C15_HUMAN	138.014	11.18	6	1.54953e+06	1	35
																961	TRUE	O94887|FARP2_HUMAN	64.9275	2.18	2	508585	2	2
																531	TRUE	P52209|6PGD_HUMAN	81.593	9.94	4	2815297	4	5
																1412	TRUE	Q86U42|PABP2_HUMAN	37.3405	3.59	1		1	1
																1094	TRUE	Q86Y07|VRK2_HUMAN	71.6568	5.51	2	819325	2	2
																1577	TRUE	P21127|CD11B_HUMAN	33.8739	1.13	1	152434	1	1
																280	TRUE	P25705|ATPA_HUMAN	162.667	19.71	8	8646337	8	13
																1045	TRUE	P49848|TAF6_HUMAN	75.5851	4.14	2	336698	2	2
																428	TRUE	A0AVT1|UBA6_HUMAN	110.504	7.6	6	3234344	6	6
																346	TRUE	P40227|TCPZ_HUMAN	111.007	9.6	5	4949724	5	5
																438	TRUE	Q96KR1|ZFR_HUMAN	163.046	8.66	6	6217502	6	6
																821	TRUE	Q9HAV4|XPO5_HUMAN	82.0942	2.82	3	687738	3	3
																711	TRUE	P12036|NFH_HUMAN	72.0361	2.73	3	2.135e+06	1	4
																1632	TRUE	O00203|AP3B1_HUMAN	37.1732	1.01	1	234160	1	1
																567	TRUE	P05141|ADT2_HUMAN	118.022	12.08	3	1.01509e+06	2	3
																151	TRUE	P0DMV9|HS71B_HUMAN	185.735	21.06	11	4532383	4	21
																1210	TRUE	Q9BW27|NUP85_HUMAN	30.5925	1.52	1	193537	1	1
																1505	TRUE	P28290|ITPI2_HUMAN	71.5134	1.03	1	496908	1	1
																440	TRUE	P51812|KS6A3_HUMAN	122.006	8.92	5	1.47108e+06	5	5
																1153	TRUE	P12081|HARS1_HUMAN	74.7478	4.13	2	1.16321e+06	2	2
																32	TRUE	P60709|ACTB_HUMAN	238.841	68.53	21	2205679100	21	197
																98	TRUE	P55072|TERA_HUMAN	171.089	18.24	11	22246490	11	13
																309	TRUE	P02751|FINC_HUMAN	135.674	2.87	5	1.29783e+06	5	5
																54	TRUE	P05783|K1C18_HUMAN	227.262	44.19	17	166939728	15	50
																342	TRUE	Q6PKG0|LARP1_HUMAN	137.577	7.48	7	3.08459e+06	7	7
																1206	TRUE	P53582|MAP11_HUMAN	51.1568	5.96	2		2	2
																1666	TRUE	Q13618|CUL3_HUMAN	49.8063	1.95	1	291433	1	1
																1256	TRUE	O94967|WDR47_HUMAN	36.0318	1.41	1	230781	1	1
																308	TRUE	Q9UHD8|SEPT9_HUMAN	149.392	15.02	8	10571936	8	8
																1036	TRUE	P33981|TTK_HUMAN	77.3802	2.8	2	965474	2	2
																60	TRUE	P14923|PLAK_HUMAN	234.652	27.11	15	30030586	13	22
																174	TRUE	P53621|COPA_HUMAN	169.722	9.64	10	12307793	10	10
																835	TRUE	Q01844|EWS_HUMAN	125.378	6.71	3	20596640	3	4
																1540	TRUE	Q9BWU0|NADAP_HUMAN	26.0117	1.13	1	277267	1	1
																1528	TRUE	Q5T1M5|FKB15_HUMAN	45.051	1.15	1		1	1
																214	TRUE	Q96AE4|FUBP1_HUMAN	169.959	18.17	8	21155544	7	15
																100	TRUE	O15027|SC16A_HUMAN	204.742	11.37	16	22237164	16	17
																161	TRUE	Q12906|ILF3_HUMAN	173.013	10.18	8	34290968	8	12
																221	TRUE	P15311|EZRI_HUMAN	163.05	14.85	10	37125468	5	14
																520	TRUE	Q9Y4W2|LAS1L_HUMAN	79.9869	8.04	5	1.53099e+06	5	5
																1343	TRUE	Q15434|RBMS2_HUMAN	52.7122	7.86	1		1	1
																437	TRUE	P35900|K1C20_HUMAN	114.359	4.95	4	461328	1	6
																77	TRUE	Q13509|TBB3_HUMAN	216.295	38.67	15	1.01971e+06	3	77
																427	TRUE	O14639|ABLM1_HUMAN	156.121	9.9	6	6.98559e+06	6	6
																1144	TRUE	Q86XZ4|SPAS2_HUMAN	75.5268	5.5	2	1.14581e+06	2	2
																984	TRUE	Q14118|DAG1_HUMAN	30.9908	1.23	1	434835	1	1
																205	TRUE	P13010|XRCC5_HUMAN	145.062	9.56	5	2.91292e+06	5	5
																1215	TRUE	O43572|AKA10_HUMAN	33.6924	1.81	1	244119	1	1
																865	TRUE	O43264|ZW10_HUMAN	105.537	5.13	3	1.1898e+06	3	3
																1257	TRUE	Q96M61|MAGBI_HUMAN	38.0722	2.33	1	2677816	1	1
																146	TRUE	Q5XKE5|K2C79_HUMAN	148.171	13.83	8	219708	1	86
																1390	TRUE	P55084|ECHB_HUMAN	45.5318	1.9	1	502004	1	1
																120	TRUE	Q14789|GOGB1_HUMAN	165.019	5.83	14	3.84818e+06	14	14
																1331	TRUE	Q8N122|RPTOR_HUMAN	32.121	0.97	1	312625	1	1
																353	TRUE	O60264|SMCA5_HUMAN	139.726	8.27	6	2825106	6	6
																1157	TRUE	Q9NYB9|ABI2_HUMAN	41.5698	4.09	2	488504	1	2
																262	TRUE	P42704|LPPRC_HUMAN	158.067	5.09	6	5504304	6	6
																1759	TRUE	O14787|TNPO2_HUMAN	30.3585	1.45	1	30628	1	1
																290	TRUE	P50995|ANX11_HUMAN	160.952	23.56	8	13878873	8	11
																1670	TRUE	Q96BH1|RNF25_HUMAN	26.2295	2.4	1	550877	1	1
																861	TRUE	Q12789|TF3C1_HUMAN	81.4871	1.47	3	597654	3	3
																1647	TRUE	Q08AD1|CAMP2_HUMAN	46.7311	0.74	1	606272	1	1
																171	TRUE	Q14315|FLNC_HUMAN	189.724	4.73	10	4549436	1	42
																1787	TRUE	Q9UHG3|PCYOX_HUMAN	33.8944	1.39	1	566772	1	1
																1268	TRUE	Q6UN15|FIP1_HUMAN	23.2166	2.69	1	41544.7	1	2
																647	TRUE	Q15058|KIF14_HUMAN	113.993	2.85	4	1284516	4	4
																1095	TRUE	Q13123|RED_HUMAN	55.2113	3.23	2	450805	2	2
																344	TRUE	Q13867|BLMH_HUMAN	113.308	5.05	2	2723115	2	2
																462	TRUE	Q2NL82|TSR1_HUMAN	85.49	5.6	4	1.462e+06	4	4
																1297	TRUE	O60306|AQR_HUMAN	33.5216	0.88	1	177276	1	1
																523	TRUE	P31483|TIA1_HUMAN	91.9593	11.14	4	404856	2	8
																1233	TRUE	Q9NPQ8|RIC8A_HUMAN	62.8434	2.64	1	536075	1	1
																800	TRUE	P02675|FIBB_HUMAN	44.0333	1.63	1	711516	1	1
																1240	TRUE	Q13596|SNX1_HUMAN	55.6675	2.68	1	669965	1	1
																1143	TRUE	Q9Y2H6|FND3A_HUMAN	43.2739	2.59	2	190011	2	2
																1395	TRUE	Q9Y2X3|NOP58_HUMAN	39.7049	1.89	1	557109	1	1
																451	TRUE	Q14669|TRIPC_HUMAN	106.61	3.16	5	727681	5	6
																840	TRUE	P46109|CRKL_HUMAN	83.9919	10.56	3	1.57152e+06	3	3
																445	TRUE	P06748|NPM_HUMAN	137.031	21.43	3	2.63605e+06	3	5
																1342	TRUE	P67936|TPM4_HUMAN	28.4161	4.44	1	1.31052e+06	1	1
																470	TRUE	Q9BXB1|LGR4_HUMAN	66.2379	5.36	5	4898365	5	6
																853	TRUE	O75821|EIF3G_HUMAN	66.6409	13.12	3	3.09308e+06	3	3
																1816	TRUE	Q15691|MARE1_HUMAN	58.3895	7.46	1	3.30896e+06	1	2
																817	TRUE	P61247|RS3A_HUMAN	95.043	12.5	3	3286941	3	3
																818	TRUE	Q8NC51|PAIRB_HUMAN	91.8678	5.88	2	3.60082e+06	2	2
																1440	TRUE	P22681|CBL_HUMAN	27.7979	1.1	1	231985	1	1
																379	TRUE	P53992|SC24C_HUMAN	138.465	8.41	7	10922070	6	7
																606	TRUE	Q15436|SC23A_HUMAN	110.489	4.84	3	237372	2	3
																1862	TRUE	Q8N766|EMC1_HUMAN	49.4733	1.31	1	976011	1	1
																1226	TRUE	O94900|TOX_HUMAN	55.0402	2.47	1		1	1
																156	TRUE	P14618|KPYM_HUMAN	157.697	27.5	10	30660240	10	14
																815	TRUE	P13489|RINI_HUMAN	115.268	8.68	3	8935636	3	4
																25	TRUE	Q8IVF2|AHNK2_HUMAN	262.966	9.04	39	37441864	39	48
																1863	TRUE	Q9Y5Q0|FADS3_HUMAN	23.5038	2.25	1	227754	1	1
																1564	TRUE	O14776|TCRG1_HUMAN	26.9972	0.82	1	302594	1	1
																811	TRUE	Q9HCC0|MCCB_HUMAN	70.4133	6.22	3	766452	3	3
																979	TRUE	P02788|TRFL_HUMAN	64.6705	1.27	1	427343	1	1
																1015	TRUE	P12107|COBA1_HUMAN	73.5974	0.78	1	275238	1	1
																263	TRUE	P51659|DHB4_HUMAN	152.865	14.54	7	3860324	7	9
																1497	TRUE	P27694|RFA1_HUMAN	46.5442	2.11	1	721473	1	1
																1234	TRUE	Q9NY93|DDX56_HUMAN	54.3848	2.56	1	406205	1	1
																672	TRUE	O94826|TOM70_HUMAN	109.207	7.24	4	1563179	4	4
																133	TRUE	O00425|IF2B3_HUMAN	178.024	21.93	12	25357404	9	22
																896	TRUE	Q9Y446|PKP3_HUMAN	76.9151	4.77	3	1.24978e+06	3	3
																1451	TRUE	P55263|ADK_HUMAN	21.4688	3.04	1	118053	1	1
																1396	TRUE	Q15057|ACAP2_HUMAN	24.4148	1.41	1		1	1
																982	TRUE	Q99541|PLIN2_HUMAN	59.0455	5.72	2	541403	2	2
																1774	TRUE	Q9UJZ1|STML2_HUMAN	20.3458	4.49	1	110600	1	1
																1070	TRUE	P57678|GEMI4_HUMAN	69.3107	1.98	2	2.36548e+06	2	3
																291	TRUE	Q8N163|CCAR2_HUMAN	163.986	11.48	7	8296196	7	9
																1068	TRUE	P10070|GLI2_HUMAN	78.5053	2.52	2	538068	2	2
																85	TRUE	P43243|MATR3_HUMAN	199.081	20.31	14	34465232	14	27
																50	TRUE	P53396|ACLY_HUMAN	215.537	17.62	16	70270000	16	39
																1741	TRUE	Q9NXV6|CARF_HUMAN	28.6367	2.24	1	980596	1	1
																142	TRUE	Q14764|MVP_HUMAN	233.849	16.8	10	26164336	10	18
																1257	TRUE	P43363|MAGAA_HUMAN	38.0722	2.17	1	2677816	1	1
																582	TRUE	Q86VI3|IQGA3_HUMAN	84.3483	1.72	3	291665	1	4
																934	TRUE	Q9Y5X1|SNX9_HUMAN	103.779	4.54	2	3.14899e+06	2	2
																357	TRUE	Q99613|EIF3C_HUMAN	145.89	7.23	7	8912750	7	7
																623	TRUE	P39656|OST48_HUMAN	109.754	10.53	4	1.56049e+06	4	4
																1486	TRUE	Q9NXC5|MIO_HUMAN	34.3355	1.49	1	147046	1	1
																1667	TRUE	Q04323|UBXN1_HUMAN	50.3932	4.04	1	342312	1	1
																1728	TRUE	Q86XL3|ANKL2_HUMAN	37.4072	1.17	1	137786	1	1
																627	TRUE	O00148|DX39A_HUMAN	123.374	7.73	3	566183	1	3
																876	TRUE	Q6ZSR9|YJ005_HUMAN	60.9706	13.8	3	794683	3	3
																544	TRUE	Q8NF91|SYNE1_HUMAN	96.0737	0.59	5	1.8171e+06	5	5
																843	TRUE	P40938|RFC3_HUMAN	79.9882	3.93	1	501777	1	1
																42	TRUE	Q9NZM1|MYOF_HUMAN	249.594	15.48	30	87079608	29	37
																334	TRUE	P47756|CAPZB_HUMAN	123.484	19.49	5	9704199	5	7
																1352	TRUE	Q9HCP0|KC1G1_HUMAN	26.176	2.13	1		1	1
																1755	TRUE	Q15797|SMAD1_HUMAN	26.4259	2.8	1	47699.6	1	1
																1257	TRUE	P43361|MAGA8_HUMAN	38.0722	2.52	1	2677816	1	1
																882	TRUE	Q6UB35|C1TM_HUMAN	53.1077	1.53	1	133392	1	1
																1301	TRUE	Q96GM8|TOE1_HUMAN	37.9289	2.94	1	361449	1	1
																1736	TRUE	Q8IU81|I2BP1_HUMAN	30.9331	2.57	1	292049	1	1
																38	TRUE	P07437|TBB5_HUMAN	238.427	55.41	20	51003272	3	104
																121	TRUE	P38646|GRP75_HUMAN	176.006	19	10	23114986	10	14
																1543	TRUE	Q15738|NSDHL_HUMAN	36.0064	2.95	1	179697	1	1
																1162	TRUE	P23490|LORI_HUMAN	88.9852	4.17	1	432092	1	1
																1146	TRUE	P49757|NUMB_HUMAN	63.6706	3.84	2	622464	2	2
																956	TRUE	Q92499|DDX1_HUMAN	65.73	2.97	2	1.74963e+06	2	2
																369	TRUE	Q14152|EIF3A_HUMAN	149.094	6.22	7	5.89091e+06	7	7
																316	TRUE	O43795|MYO1B_HUMAN	148.607	7.48	7	4383587	7	9
																1645	TRUE	Q9BXF6|RFIP5_HUMAN	56.4488	2.76	1	405770	1	1
																247	TRUE	Q9Y570|PPME1_HUMAN	174.409	23.06	8	18757958	8	11
																888	TRUE	Q6PJG6|BRAT1_HUMAN	86.4288	4.38	3	1.30622e+06	3	3
																589	TRUE	P52948|NUP98_HUMAN	75.8486	1.71	3	609170	3	3
																1610	TRUE	P18850|ATF6A_HUMAN	30.2845	1.94	1	156615	1	1
																875	TRUE	Q9H583|HEAT1_HUMAN	86.7763	1.73	3	194116	3	3
																663	TRUE	Q71RC2|LARP4_HUMAN	122.823	9.25	4	4057733	4	4
																904	TRUE	Q9UP95|S12A4_HUMAN	59.6746	1.84	2	1.27931e+06	2	2
																209	TRUE	Q96HC4|PDLI5_HUMAN	186.583	23.66	10	7.95e+06	10	11
																849	TRUE	Q12965|MYO1E_HUMAN	85.844	3.07	3	872006	3	4
																328	TRUE	Q00325|MPCP_HUMAN	110.645	7.46	3	962752	3	4
																432	TRUE	O75390|CISY_HUMAN	137.839	13.3	6	9805308	6	6
																1246	TRUE	Q08257|QOR_HUMAN	42.0386	4.26	1		1	1
																725	TRUE	P07384|CAN1_HUMAN	102.301	4.9	3	1.41236e+06	3	3
																343	TRUE	Q15046|SYK_HUMAN	83.9882	8.21	5	2.84707e+06	5	7
																1029	TRUE	P42285|MTREX_HUMAN	72.4965	1.82	2	768674	2	2
																916	TRUE	Q9UBB4|ATX10_HUMAN	75.4629	6.74	2	585503	2	2
																1030	TRUE	Q8NEU8|DP13B_HUMAN	30.6676	2.56	2	2.05888e+06	2	2
																831	TRUE	Q8IZ21|PHAR4_HUMAN	99.5352	6.55	3	1.57369e+06	3	3
																924	TRUE	Q5TFQ8|SIRBL_HUMAN	81.4215	3.27	1	1.27913e+06	1	1
																1135	TRUE	Q05209|PTN12_HUMAN	90.3163	3.21	2	1.08784e+06	2	2
																1385	TRUE	Q02218|ODO1_HUMAN	30.0359	0.88	1	151747	1	1
																359	TRUE	P55196|AFAD_HUMAN	129.632	4.55	7	2.63918e+06	7	8
																738	TRUE	Q9UJF2|NGAP_HUMAN	91.0078	2.02	2	687990	2	2
																1092	TRUE	P09543|CN37_HUMAN	99.5404	5.46	2	640522	2	2
																1225	TRUE	P54277|PMS1_HUMAN	37.1198	1.07	1	207197	1	1
																1057	TRUE	Q86Y82|STX12_HUMAN	62.6571	10.51	2	1.06066e+06	2	2
																319	TRUE	P26038|MOES_HUMAN	145.869	10.4	7	979052	2	9
																873	TRUE	Q12929|EPS8_HUMAN	122.941	5.23	3	2.48712e+06	3	3
																922	TRUE	Q8NG31|KNL1_HUMAN	46.5767	0.85	2	373317	2	2
																1464	TRUE	Q9BZZ5|API5_HUMAN	37.4941	2.48	1	318101	1	1
																499	TRUE	Q96P70|IPO9_HUMAN	119.243	5.19	4	1.71668e+06	4	5
																1496	TRUE	P14649|MYL6B_HUMAN	53.2688	6.25	1	856788	1	1
																1292	TRUE	Q9UN37|VPS4A_HUMAN	44.658	2.75	1	941217	1	1
																66	TRUE	P68366|TBA4A_HUMAN	234.935	41.96	17	257448	1	89
																1290	TRUE	Q9Y4C2|TCAF1_HUMAN	28.9829	1.09	1	325931	1	1
																1726	TRUE	Q6FI81|CPIN1_HUMAN	27.1829	3.53	1	830300	1	1
																1350	TRUE	P28347|TEAD1_HUMAN	41.3324	2.58	1	190089	1	1
																1151	TRUE	Q99873|ANM1_HUMAN	78.4708	7.55	2	1101750	2	2
																1465	TRUE	Q92997|DVL3_HUMAN	21.9034	1.68	1	138875	1	1
																1035	TRUE	O76094|SRP72_HUMAN	87.8275	3.87	2	478682	2	2
																719	TRUE	P04062|GLCM_HUMAN	74.6825	5.04	2	370373	2	3
																1446	TRUE	Q9UJ70|NAGK_HUMAN	52.9377	3.78	1	900883	1	1
																564	TRUE	Q8TEQ6|GEMI5_HUMAN	100.966	3.18	4	3.38581e+06	4	5
																1627	TRUE	Q13049|TRI32_HUMAN	29.7453	1.38	1	125985	1	1
																175	TRUE	Q63ZY3|KANK2_HUMAN	178.978	18.92	12	13060098	12	16
																1702	TRUE	Q15678|PTN14_HUMAN	46.6791	1.1	1	314511	1	1
																1754	TRUE	Q99614|TTC1_HUMAN	48.1639	3.42	1	1.33665e+06	1	1
																1450	TRUE	P50443|S26A2_HUMAN	29.1044	1.22	1	220023	1	1
																511	TRUE	P55209|NP1L1_HUMAN	108.989	10.74	4	3846867	4	8
																1285	TRUE	Q9Y6G9|DC1L1_HUMAN	32.8225	2.29	1	74173.7	1	1
																384	TRUE	P26640|SYVC_HUMAN	131.686	6.57	6	5470417	6	7
																1734	TRUE	P00387|NB5R3_HUMAN	59.4376	3.65	1	551051	1	1
																1708	TRUE	Q96JB5|CK5P3_HUMAN	29.1105	1.58	1	243776	1	1
																782	TRUE	Q9H223|EHD4_HUMAN	100.529	6.1	3	1.44559e+06	3	4
																497	TRUE	P27824|CALX_HUMAN	114.92	6.76	4	9601792	4	5
																1365	TRUE	Q01968|OCRL_HUMAN	48.6234	1.11	1		1	1
																949	TRUE	P29992|GNA11_HUMAN	72.653	7.24	2	1.25742e+06	2	2
																877	TRUE	P49189|AL9A1_HUMAN	77.9232	5.47	2	3110945	2	2
																122	TRUE	Q00341|VIGLN_HUMAN	185.72	13.64	14	23738052	14	18
																816	TRUE	P26358|DNMT1_HUMAN	73.6111	1.86	3	1.75963e+06	3	3
																392	TRUE	Q10471|GALT2_HUMAN	83.318	10.68	6	1.94154e+06	6	6
																492	TRUE	O60437|PEPL_HUMAN	110.887	3.36	5	1.3526e+06	5	5
																1374	TRUE	Q96SI9|STRBP_HUMAN	45.3144	1.34	1	376566	1	1
																578	TRUE	Q92609|TBCD5_HUMAN	85.1564	4.91	3	3.75457e+06	3	5
																1370	TRUE	Q92870|APBB2_HUMAN	44.4054	1.72	1	314337	1	1
																598	TRUE	P17655|CAN2_HUMAN	81.6244	6.57	4	1.12332e+06	4	4
																466	TRUE	Q8N4X5|AF1L2_HUMAN	113.801	5.13	4	5.66885e+06	4	5
																1211	TRUE	Q16204|CCDC6_HUMAN	22.1051	1.9	1	334875	1	1
																1255	TRUE	Q04864|REL_HUMAN	41.1787	2.1	1		1	1
																1188	TRUE	Q9P0V9|SEP10_HUMAN	84.3321	5.07	2	2372876	2	2
																1003	TRUE	O75691|UTP20_HUMAN	34.7346	0.9	2	166664	2	2
																680	TRUE	P35637|FUS_HUMAN	101.159	5.32	3	16758673	3	8
																1163	TRUE	Q15796|SMAD2_HUMAN	72.357	5.35	2	312384	1	2
																1864	TRUE	Q9H6Z4|RANB3_HUMAN	20.6812	2.47	1	122094	1	1
																788	TRUE	Q8IZH2|XRN1_HUMAN	84.1954	1.99	3	1.24924e+06	3	3
																1207	TRUE	P62140|PP1B_HUMAN	63.2465	7.34	2	601671	1	2
																360	TRUE	O75153|CLU_HUMAN	120.775	6.04	7	3.906e+06	7	7
																772	TRUE	Q13547|HDAC1_HUMAN	90.8688	7.88	3	624302	3	3
																471	TRUE	Q9UG63|ABCF2_HUMAN	102.421	9.79	5	2926497	5	5
																685	TRUE	P05026|AT1B1_HUMAN	117.131	20.79	4	2.98681e+06	4	5
																895	TRUE	Q04206|TF65_HUMAN	90.1506	6.17	3	2.08452e+06	3	3
																1052	TRUE	Q8TER5|ARH40_HUMAN	52.1383	1.51	2	389772	2	2
																172	TRUE	Q93052|LPP_HUMAN	192.001	21.24	9	41053940	9	11
																643	TRUE	P61158|ARP3_HUMAN	75.9753	7.89	3	909308	3	4
																754	TRUE	Q6UWP8|SBSN_HUMAN	112.869	3.05	1	184569	1	1
																287	TRUE	Q6NZI2|CAVN1_HUMAN	162.09	21.79	7	26796874	7	9
																664	TRUE	Q13838|DX39B_HUMAN	122.864	7.71	3	1.05786e+06	1	3
																1820	TRUE	Q9Y3I1|FBX7_HUMAN	21.8505	1.92	1	137340	1	1
																650	TRUE	P17252|KPCA_HUMAN	91.2857	6.85	4	3.25452e+06	4	6
																532	TRUE	P24752|THIL_HUMAN	130.776	10.3	3	2.99113e+06	3	4
																326	TRUE	P62987|RL40_HUMAN	149.619	33.59	5	118978320	5	16
																547	TRUE	Q9UPQ9|TNR6B_HUMAN	126.676	4.26	5	1.9753e+06	5	6
																1801	TRUE	O00567|NOP56_HUMAN	20.267	1.35	1	152710	1	1
																649	TRUE	P10721|KIT_HUMAN	107.3	4.2	4	9601692	4	5
																616	TRUE	Q9NP61|ARFG3_HUMAN	107.701	8.91	4	1.04349e+06	3	5
																433	TRUE	Q15366|PCBP2_HUMAN	115.12	13.42	4	10738822	3	6
																208	TRUE	P00338|LDHA_HUMAN	147.795	20.78	7	32085712	6	16
																1228	TRUE	O75828|CBR3_HUMAN	70.2934	5.78	1	407884	1	1
																45	TRUE	Q8WX93|PALLD_HUMAN	227.768	26.32	26	77608320	26	62
																629	TRUE	Q8NBX0|SCPDL_HUMAN	84.9945	9.56	3		3	3
																1503	TRUE	Q15398|DLGP5_HUMAN	28.1075	1.42	1	248884	1	1
																488	TRUE	O75923|DYSF_HUMAN	122.691	2.93	5	2.71238e+06	4	5
																313	TRUE	P50990|TCPQ_HUMAN	139.284	14.42	7	19979158	7	8
																105	TRUE	O95425|SVIL_HUMAN	195.651	7.81	13	17960260	13	16
																1755	TRUE	Q99717|SMAD5_HUMAN	26.4259	2.8	1	47699.6	1	1
																1321	TRUE	Q9UNM6|PSD13_HUMAN	21.5429	3.19	1		1	1
																657	TRUE	O60684|IMA7_HUMAN	105.671	7.28	3	933939	1	3
																1495	TRUE	Q9H1B7|I2BPL_HUMAN	44.0171	2.51	1	273027	1	1
																580	TRUE	P08758|ANXA5_HUMAN	85.062	11.56	4	1.60917e+06	4	4
																92	TRUE	Q7Z6Z7|HUWE1_HUMAN	213.361	5.6	17	14575077	17	19
																134	TRUE	P06733|ENOA_HUMAN	176.173	32.03	9	21908322	9	16
																660	TRUE	Q9BUJ2|HNRL1_HUMAN	113.149	7.71	4	5162121	4	4
																671	TRUE	Q8N3D4|EH1L1_HUMAN	110.854	3.22	4	2094799	3	4
																519	TRUE	P09525|ANXA4_HUMAN	116.894	22.57	5	2.52762e+06	5	6
																1076	TRUE	O95347|SMC2_HUMAN	49.1539	1.84	2	1.30277e+06	2	2
																469	TRUE	Q12931|TRAP1_HUMAN	133.704	5.97	3	3.13351e+06	2	11
																850	TRUE	Q6ZWJ1|STXB4_HUMAN	74.9678	7.05	3	2668025	3	3
																1592	TRUE	Q14839|CHD4_HUMAN	25.5059	0.68	1	517154	1	1
																305	TRUE	Q05397|FAK1_HUMAN	105.381	9.03	8	3817176	8	8
																37	TRUE	P11142|HSP7C_HUMAN	248.509	50.46	24	158092032	16	84
																1537	TRUE	Q96A65|EXOC4_HUMAN	57.7409	1.64	1	164442	1	1
																1426	TRUE	Q99973|TEP1_HUMAN	52.8353	0.57	1		1	1
																418	TRUE	Q96I24|FUBP3_HUMAN	121.816	21.5	6	3.87147e+06	6	8
																1692	TRUE	Q96RG2|PASK_HUMAN	45.4754	0.98	1	235080	1	1
																1414	TRUE	Q9Y263|PLAP_HUMAN	67.8101	2.14	1	850303	1	1
																903	TRUE	Q96AY3|FKB10_HUMAN	75.4461	4.64	2	1.20281e+06	2	4
																944	TRUE	O43776|SYNC_HUMAN	50.7702	2.74	2	2.87877e+06	2	2
																1209	TRUE	Q9Y6K9|NEMO_HUMAN	34.9669	3.82	1	387488	1	1
																867	TRUE	Q00013|EM55_HUMAN	54.0381	7.3	3	1.91115e+06	3	3
																52	TRUE	Q13885|TBB2A_HUMAN	222.222	43.37	16	494056	1	94
																568	TRUE	Q9C0B5|ZDHC5_HUMAN	113.451	8.53	4	1.18052e+06	4	4
																1815	TRUE	P48059|LIMS1_HUMAN	44.317	3.69	1	1.23894e+06	1	1
																243	TRUE	P23921|RIR1_HUMAN	131.112	13.01	7	8884923	7	10
																202	TRUE	P56192|SYMC_HUMAN	148.636	11.78	8	4943142	8	9
																1616	TRUE	A3KN83|SBNO1_HUMAN	37.8065	0.93	1		1	1
																1852	TRUE	Q9BUR4|TCAB1_HUMAN	23.8766	2.92	1		1	1
																447	TRUE	Q9BXJ9|NAA15_HUMAN	77.353	5.77	5	4753751	5	6
																188	TRUE	P22626|ROA2_HUMAN	213.434	29.46	8	104313048	7	27
																1133	TRUE	Q00577|PURA_HUMAN	84.4934	9.94	2	1.34451e+06	2	3
																1459	TRUE	Q7L7X3|TAOK1_HUMAN	33.2224	1.3	1	536617	1	1
																1128	TRUE	Q8NE71|ABCF1_HUMAN	87.7458	2.72	2	899670	2	2
																1644	TRUE	Q9BTU6|P4K2A_HUMAN	31.242	2.3	1	266033	1	1
																34	TRUE	P78527|PRKDC_HUMAN	229.316	8.43	32	26879498	32	33
																41	TRUE	P27816|MAP4_HUMAN	261.837	34.72	26	98928680	26	39
																429	TRUE	Q9NVI7|ATD3A_HUMAN	99.6455	5.36	3	259695	1	3
																1643	TRUE	Q96T37|RBM15_HUMAN	26.3731	1.13	1	79856.6	1	1
																1680	TRUE	Q8NFJ5|RAI3_HUMAN	57.7789	3.64	1	14273006	1	1
																551	TRUE	Q8WUF5|IASPP_HUMAN	132.829	10.75	5	4307520	5	10
																1581	TRUE	Q9UBU6|FA8A1_HUMAN	48.9365	4.12	1	387376	1	1
																1673	TRUE	Q14139|UBE4A_HUMAN	57.8854	1.31	1	295131	1	1
																991	TRUE	Q70UQ0|IKIP_HUMAN	50.2211	6	2	580202	2	2
																1168	TRUE	Q92543|SNX19_HUMAN	25.9624	1.71	2	713352	2	2
																726	TRUE	Q13151|ROA0_HUMAN	83.5401	7.87	2	1.53244e+06	1	2
																1865	TRUE	Q9Y3M8|STA13_HUMAN	36.1736	1.26	1	479970	1	1
																253	TRUE	Q7Z2W4|ZCCHV_HUMAN	171.877	14.3	9	13956038	9	9
																1729	TRUE	Q5T5Y3|CAMP1_HUMAN	23.8279	0.5	1	143348	1	1
																417	TRUE	P29966|MARCS_HUMAN	205.304	31.02	6	32587194	6	20
																758	TRUE	Q13501|SQSTM_HUMAN	69.8458	10.91	2	2.06471e+06	2	3
																111	TRUE	Q14247|SRC8_HUMAN	228.875	26.73	15	54363768	15	22
																1224	TRUE	Q8IYB7|DI3L2_HUMAN	27.1783	1.02	1	282641	1	1
																1547	TRUE	O15439|MRP4_HUMAN	21.0742	0.53	1	324917	1	1
																833	TRUE	O94851|MICA2_HUMAN	84.9215	4	3	4.62602e+06	3	3
																265	TRUE	O75533|SF3B1_HUMAN	136.37	7.44	8	5846812	8	8
																87	TRUE	O60716|CTND1_HUMAN	216.602	17.56	15	65795416	15	26
																157	TRUE	Q68CZ2|TENS3_HUMAN	184.907	14.74	12	7000942	11	13
																658	TRUE	P54578|UBP14_HUMAN	111.354	8.1	3	10345193	3	4
																942	TRUE	Q9UHR4|BI2L1_HUMAN	75.7946	5.09	2	499849	2	2
																147	TRUE	Q13310|PABP4_HUMAN	191.816	25.93	13	20413268	7	16
																374	TRUE	Q96PD2|DCBD2_HUMAN	152.188	12.26	7	10181495	7	12
																339	TRUE	P35241|RADI_HUMAN	144.336	8.58	6	535013	1	7
																759	TRUE	Q9UBV8|PEF1_HUMAN	57.1594	8.45	2	1.03905e+06	2	3
																1812	TRUE	Q96SU4|OSBL9_HUMAN	33.3302	1.36	1	146412	1	1
																1750	TRUE	Q9Y289|SC5A6_HUMAN	55.6914	2.05	1	1.87251e+06	1	1
																1475	TRUE	Q9HCM7|FBSL_HUMAN	29.6661	0.86	1	9631022	1	1
																489	TRUE	Q13555|KCC2G_HUMAN	87.5192	7.53	4	603902	2	5
																518	TRUE	P04843|RPN1_HUMAN	122.44	8.73	4	3.81947e+06	4	5
																1352	TRUE	P78368|KC1G2_HUMAN	26.176	2.17	1		1	1
																140	TRUE	P63010|AP2B1_HUMAN	152.961	14.83	11	13323106	9	13
																1398	TRUE	O14672|ADA10_HUMAN	59.5856	2.01	1	469396	1	1
																210	TRUE	Q9H3S7|PTN23_HUMAN	131.45	9.17	10	3818426	10	10
																737	TRUE	P15880|RS2_HUMAN	78.2238	10.24	3	1.24941e+06	3	3
																993	TRUE	Q6NZY4|ZCHC8_HUMAN	85.9868	3.82	2	909512	2	2
																347	TRUE	Q9H694|BICC1_HUMAN	136.983	9.24	7	6455530	7	8
																1747	TRUE	Q6A1A2|PDPK2_HUMAN	62.8629	4.04	1	355403	1	1
																1394	TRUE	P09493|TPM1_HUMAN	40.0687	4.58	1	693157	1	1
																601	TRUE	Q9UMS4|PRP19_HUMAN	89.2581	11.71	4	2.42464e+06	4	4
																1589	TRUE	Q8IX01|SUGP2_HUMAN	41.2425	1.29	1	292400	1	1
																349	TRUE	Q9P2J5|SYLC_HUMAN	147.712	6.89	7	4949592	7	8
																695	TRUE	P04150|GCR_HUMAN	91.9798	4.38	3	2450174	3	3
																1364	TRUE	Q9HD26|GOPC_HUMAN	24.9333	2.81	1	758155	1	1
																352	TRUE	P78344|IF4G2_HUMAN	95.8269	8.16	5	2.68846e+06	5	7
																1476	TRUE	Q4KMQ1|TPRN_HUMAN	26.8538	1.55	1	482533	1	1
																827	TRUE	Q14574|DSC3_HUMAN	98.6969	1	1	362365	1	1
																634	TRUE	P34897|GLYM_HUMAN	92.9128	7.74	3	1.34172e+06	2	4
																804	TRUE	Q99829|CPNE1_HUMAN	62.7004	4.1	2	1.91224e+06	2	2
																1242	TRUE	P40189|IL6RB_HUMAN	27.0947	1.31	1		1	1
																83	TRUE	P07355|ANXA2_HUMAN	218.925	50.15	18	380273664	18	51
																1352	TRUE	Q9Y6M4|KC1G3_HUMAN	26.176	2.01	1		1	1
																102	TRUE	Q86UU1|PHLB1_HUMAN	176.01	17.14	16	18638662	16	20
																828	TRUE	P18583|SON_HUMAN	66.815	2.27	3	827758	3	3
																113	TRUE	Q12923|PTN13_HUMAN	161.806	8.13	16	14125000	16	16
																645	TRUE	P51617|IRAK1_HUMAN	80.0992	7.02	3	781379	3	4
																1244	TRUE	P41240|CSK_HUMAN	34.6034	2.44	1	214654	1	2
																1679	TRUE	Q8WYP5|ELYS_HUMAN	49.0045	0.62	1	180034	1	1
																913	TRUE	Q8N3C0|ASCC3_HUMAN	61.8824	1.09	2	261287	2	2
																1204	TRUE	Q5VYK3|ECM29_HUMAN	65.1093	1.25	2	516658	2	2
																506	TRUE	Q9Y2A7|NCKP1_HUMAN	104.585	5.59	5	1466995	5	6
																1312	TRUE	Q86UK7|ZN598_HUMAN	30.2809	1	1	351862	1	1
																1615	TRUE	P31153|METK2_HUMAN	52.4339	3.8	1	1.65042e+06	1	1
																11	TRUE	P35579|MYH9_HUMAN	308.069	31.48	56	351863264	47	153
																931	TRUE	Q9NPH2|INO1_HUMAN	63.4224	5.2	2	1.56931e+06	2	2
																1792	TRUE	O15042|SR140_HUMAN	23.2847	1.17	1	305491	1	1
																1757	TRUE	Q86WR7|PRSR2_HUMAN	30.8368	3.22	1	622680	1	1
																64	TRUE	Q03001|DYST_HUMAN	191.019	3.38	20	9153156	18	20
																559	TRUE	P53041|PPP5_HUMAN	93.0363	9.22	4	2852758	4	5
																1434	TRUE	O14777|NDC80_HUMAN	35.7199	1.4	1	507876	1	1
																1082	TRUE	Q92552|RT27_HUMAN	51.245	4.83	2	490146	2	2
																542	TRUE	Q8WXH0|SYNE2_HUMAN	82.234	0.71	5	776192	5	5
																1019	TRUE	O60503|ADCY9_HUMAN	45.6928	0.81	1	174191	1	1
																724	TRUE	A8MVW0|F1712_HUMAN	85.0565	3.15	2	51699.2	2	2
																67	TRUE	P48634|PRC2A_HUMAN	222.405	14.56	19	22399132	18	21
																1170	TRUE	O00291|HIP1_HUMAN	76.6406	2.41	2	888062	2	2
																808	TRUE	Q07065|CKAP4_HUMAN	83.2389	1.99	1	348620	1	1
																1565	TRUE	Q86YS7|C2CD5_HUMAN	53.5441	1.3	1	507021	1	1
																1347	TRUE	P21291|CSRP1_HUMAN	44.4012	7.77	1	835715	1	1
																1350	TRUE	Q99594|TEAD3_HUMAN	41.3324	2.53	1	190089	1	1
																1706	TRUE	P60228|EIF3E_HUMAN	50.2845	2.25	1	4571280	1	1
																1743	TRUE	P83111|LACTB_HUMAN	26.3497	2.19	1	378212	1	1
																130	TRUE	Q92945|FUBP2_HUMAN	234.147	32.49	14	39940908	13	19
																1831	TRUE	Q7Z2T5|TRM1L_HUMAN	27.2284	2.46	1		1	1
																770	TRUE	P55884|EIF3B_HUMAN	97.7754	3.56	3	5031907	3	4
																1487	TRUE	Q9H089|LSG1_HUMAN	24.6299	1.37	1	353535	1	1
																1646	TRUE	Q96EV2|RBM33_HUMAN	28.1763	1.03	1		1	1
																635	TRUE	P23634|AT2B4_HUMAN	97.0823	3.22	3	1.06438e+06	3	3
																813	TRUE	Q9UGP4|LIMD1_HUMAN	87.4779	4.73	2	1674272	2	2
																743	TRUE	O94854|K0754_HUMAN	65.4025	3.33	3	5307201	3	3
																1150	TRUE	P52597|HNRPF_HUMAN	92.1222	6.99	2	4.0853e+06	2	2
																4	TRUE	P21333|FLNA_HUMAN	394.043	51.91	102	2756723460	94	412
																21	TRUE	Q96RQ3|MCCA_HUMAN	270.773	38.07	20	165330208	20	84
																1009	TRUE	Q07866|KLC1_HUMAN	86.5235	4.36	2	1.03796e+06	2	2
																7	TRUE	O75369|FLNB_HUMAN	368.076	43.97	87	626153340	78	192
																513	TRUE	P07996|TSP1_HUMAN	113.963	4.1	4	688655	4	4
																312	TRUE	Q13740|CD166_HUMAN	114.924	13.38	6	1.62637e+06	6	7
																1682	TRUE	Q8IY18|SMC5_HUMAN	20.6459	1.09	1	239510	1	1
																566	TRUE	P53355|DAPK1_HUMAN	91.5555	3.22	4	1.76709e+06	4	4
																565	TRUE	Q96S66|CLCC1_HUMAN	117.559	9.8	4	1169759	4	4
																1260	TRUE	Q9H9B1|EHMT1_HUMAN	37.7301	0.92	1	172595	1	1
																953	TRUE	Q9Y5L0|TNPO3_HUMAN	50.1	2.93	2	495094	2	2
																885	TRUE	P22059|OSBP1_HUMAN	78.6185	5.7	2	1177779	2	2
																1137	TRUE	Q9NXG2|THUM1_HUMAN	40.1559	6.23	2	229418	2	2
																674	TRUE	P12236|ADT3_HUMAN	89.0391	15.1	4	575580	3	4
																929	TRUE	Q68CP9|ARID2_HUMAN	42.8029	1.14	2	671955	2	3
																603	TRUE	O15400|STX7_HUMAN	122.526	22.22	4	5.02179e+06	4	4
																823	TRUE	Q15020|SART3_HUMAN	60.2634	3.32	1	514954	1	3
																1178	TRUE	O76003|GLRX3_HUMAN	85.4616	8.06	2	2.50382e+06	2	2
																1677	TRUE	P19525|E2AK2_HUMAN	55.0786	2	1	989282	1	1
																870	TRUE	P17302|CXA1_HUMAN	116.436	13.35	3	1152509	3	3
																364	TRUE	P08729|K2C7_HUMAN	126.153	11.3	7		1	39
																593	TRUE	O75027|ABCB7_HUMAN	89.0054	2.39	2	596633	2	2
																362	TRUE	Q96PK6|RBM14_HUMAN	138.032	12.71	7	28326050	7	7
																1460	TRUE	Q9GZT9|EGLN1_HUMAN	39.5255	2.35	1	606397	1	1
																1790	TRUE	Q9UHD9|UBQL2_HUMAN	44.9944	2.56	1		1	1
																773	TRUE	Q14318|FKBP8_HUMAN	102.081	7.28	2	2.67381e+06	2	2
																1232	TRUE	P29597|TYK2_HUMAN	46.8	1.1	1	265140	1	1
																1689	TRUE	Q9Y512|SAM50_HUMAN	24.3823	2.35	1	305718	1	1
																14	TRUE	P02538|K2C6A_HUMAN	278.102	52.13	29	700378	1	162
																1063	TRUE	Q9BV38|WDR18_HUMAN	42.7192	2.31	1	309663	1	1
																642	TRUE	Q63HR2|TNS2_HUMAN	105.142	4.05	4	1830279	3	4
																540	TRUE	Q5JSZ5|PRC2B_HUMAN	106.051	3.14	5	429070	4	5
																125	TRUE	Q6P2E9|EDC4_HUMAN	179.412	13.2	12	12157382	12	17
																1526	TRUE	Q96DH6|MSI2H_HUMAN	21.6751	4.57	1	110014	1	1
																789	TRUE	Q9Y6Y8|S23IP_HUMAN	87.7301	3	3	1.28022e+06	3	3
																1350	TRUE	Q15561|TEAD4_HUMAN	41.3324	2.53	1	190089	1	1
																824	TRUE	Q92734|TFG_HUMAN	86.632	12.5	3	1.02641e+06	3	3
																1514	TRUE	Q9NRN7|ADPPT_HUMAN	37.5556	2.59	1	477416	1	1
																624	TRUE	P69905|HBA_HUMAN	112.303	25.35	3	27872584	3	6
																1016	TRUE	Q16698|DECR_HUMAN	49.9718	2.99	1	132056	1	1
																480	TRUE	Q9Y5K6|CD2AP_HUMAN	133.926	8.76	5	6782595	5	5
																1257	TRUE	O15480|MAGB3_HUMAN	38.0722	2.31	1	2677816	1	1
																1707	TRUE	Q9BRP1|PDD2L_HUMAN	26.5974	3.35	1	596390	1	1
																571	TRUE	Q9NZ08|ERAP1_HUMAN	99.8284	2.98	2	272429	2	2
																1665	TRUE	Q15043|S39AE_HUMAN	49.2126	2.64	1	3.48046e+06	1	2
																1518	TRUE	Q92922|SMRC1_HUMAN	22.837	1.45	1	359634	1	1
																1022	TRUE	Q9H3P7|GCP60_HUMAN	99.4919	5.49	2	1.98154e+06	2	2
																633	TRUE	Q9H4A3|WNK1_HUMAN	112.397	1.51	3	2246013	3	3
																630	TRUE	Q9BWF3|RBM4_HUMAN	121.13	11.54	4	5.05983e+06	4	4
																983	TRUE	P49750|YLPM1_HUMAN	65.4495	2.47	2	797159	2	2
																1199	TRUE	P53350|PLK1_HUMAN	49.181	3.15	1		1	1
																1824	TRUE	P50454|SERPH_HUMAN	38.6348	2.87	1	6788818	1	1
																465	TRUE	Q12888|TP53B_HUMAN	105.858	2.59	4	5099682	4	6
																231	TRUE	Q16643|DREB_HUMAN	169.218	24.35	10	55781800	10	15
																995	TRUE	Q9P0L0|VAPA_HUMAN	80.237	5.62	2	2789158	2	3
																1388	TRUE	Q5JVF3|PCID2_HUMAN	51.9181	3.01	1	202863	1	1
																1046	TRUE	Q9H7P9|PKHG2_HUMAN	51.1236	2.96	2	360239	2	2
																101	TRUE	Q5T4S7|UBR4_HUMAN	154.673	3.67	16	5983368	16	18
																966	TRUE	P68871|HBB_HUMAN	75.2891	15.65	2	21912416	2	3
																1539	TRUE	Q13451|FKBP5_HUMAN	39.3008	1.97	1	433302	1	1
																138	TRUE	P52272|HNRPM_HUMAN	167.062	18.77	9	18246448	9	16
																1362	TRUE	Q9H425|CA198_HUMAN	25.985	3.67	1		1	1
																907	TRUE	P10768|ESTD_HUMAN	89.5452	7.45	2	1.00734e+06	2	2
																1693	TRUE	Q99733|NP1L4_HUMAN	50.0365	4.8	1	530684	1	1
																668	TRUE	P08865|RSSA_HUMAN	128.009	14.58	4	5.4171e+06	4	5
																780	TRUE	P35611|ADDA_HUMAN	102.259	5.16	3	6115261	3	4
																1454	TRUE	O43432|IF4G3_HUMAN	23.132	0.88	1	213327	1	1
																734	TRUE	Q8N1W1|ARG28_HUMAN	39.6357	1.76	2	757805	2	2
																1523	TRUE	Q8N4N8|KIF2B_HUMAN	23.4142	1.63	1	70589.2	1	1
																363	TRUE	Q9Y6K5|OAS3_HUMAN	111.545	7.27	5	1.40978e+06	5	6
																805	TRUE	P62879|GBB2_HUMAN	82.0018	8.24	3	4.89494e+06	3	4
																1226	TRUE	O15405|TOX3_HUMAN	55.0402	2.26	1		1	1
																1457	TRUE	Q08170|SRSF4_HUMAN	20.5472	1.42	1	74941.6	1	1
																78	TRUE	Q02318|CP27A_HUMAN	203.592	26.18	15	48319480	15	16
																973	TRUE	Q13393|PLD1_HUMAN	38.3337	1.68	2	318173	2	2
																1818	TRUE	Q8NHH9|ATLA2_HUMAN	65.4459	3.26	1	209625	1	1
																1152	TRUE	O75094|SLIT3_HUMAN	60.2374	0.72	1		1	1
																252	TRUE	Q06210|GFPT1_HUMAN	142.357	14.02	8	8042149	8	9
																997	TRUE	Q9NU22|MDN1_HUMAN	46.2992	0.43	2	67390.3	2	2
																1798	TRUE	O15118|NPC1_HUMAN	46.6522	0.94	1		1	1
																1705	TRUE	O95602|RPA1_HUMAN	29.0203	0.87	1		1	1
																30	TRUE	O43707|ACTN4_HUMAN	266.132	44.57	36	212420800	17	160
																626	TRUE	Q2M2I8|AAK1_HUMAN	87.21	8.74	4	1.71851e+06	4	4
																826	TRUE	O15372|EIF3H_HUMAN	49.1373	9.66	3	5976404	3	3
																1699	TRUE	Q9BXP5|SRRT_HUMAN	20.7833	0.91	1	618043	1	1
																412	TRUE	P63104|1433Z_HUMAN	108.482	20.82	4	1.73832e+06	4	5
																806	TRUE	Q7RTP6|MICA3_HUMAN	78.7535	1.75	3	1.0875e+06	3	3
																1327	TRUE	Q9UHY1|NRBP_HUMAN	27.5926	2.06	1	837465	1	1
																1041	TRUE	P09619|PGFRB_HUMAN	87.1413	2.08	2	2.14397e+06	2	2
																1575	TRUE	Q8IVL5|P3H2_HUMAN	39.0469	1.84	1	350020	1	1
																425	TRUE	Q14738|2A5D_HUMAN	91.1059	7.31	4	1.71556e+06	4	6
																909	TRUE	Q15269|PWP2_HUMAN	38.6174	1.41	1	312590	1	1
																556	TRUE	Q8TC07|TBC15_HUMAN	85.6492	7.53	5	1.93003e+06	5	5
																1093	TRUE	P48449|LSS_HUMAN	84.644	3.69	2	1.03049e+06	2	2
																746	TRUE	P29508|SPB3_HUMAN	65.8096	4.36	2	1.13169e+06	2	2
																795	TRUE	O15355|PPM1G_HUMAN	40.9595	4.58	2	1.25577e+06	2	3
																65	TRUE	P0DPH7|TBA3C_HUMAN	237.838	46.89	17	466542	1	91
																251	TRUE	O14497|ARI1A_HUMAN	167.536	6.74	7	4727778	7	9
																911	TRUE	O95758|PTBP3_HUMAN	57.6999	8.15	2	240553	1	2
																485	TRUE	Q4V328|GRAP1_HUMAN	110.385	7.73	4	994971	4	4
																396	TRUE	O14976|GAK_HUMAN	101.716	4.73	5	2.51938e+06	5	6
																321	TRUE	O95373|IPO7_HUMAN	151.816	7.42	6	24839188	6	7
																690	TRUE	P08243|ASNS_HUMAN	80.8199	6.24	3	2811602	3	5
																1406	TRUE	Q9Y2K2|SIK3_HUMAN	22.4563	0.83	1	621846	1	1
																560	TRUE	P28827|PTPRM_HUMAN	81.9032	2.27	3	1.21678e+06	3	3
																1607	TRUE	Q99808|S29A1_HUMAN	26.6068	2.41	1	214931	1	1
																964	TRUE	P62495|ERF1_HUMAN	86.0783	5.26	2	2.10153e+06	2	2
																887	TRUE	Q12905|ILF2_HUMAN	77.6881	8.46	3	5509263	3	4
																242	TRUE	O60271|JIP4_HUMAN	166.948	8.4	8	6926702	8	8
																735	TRUE	Q99985|SEM3C_HUMAN	80.2025	2.93	2	950395	2	2
																1283	TRUE	Q9NTZ6|RBM12_HUMAN	23.8961	0.97	1	459291	1	1
																1117	TRUE	Q96IZ0|PAWR_HUMAN	80.9528	8.53	2	5179348	2	2
																1274	TRUE	Q92618|ZN516_HUMAN	22.7585	0.6	1		1	1
																257	TRUE	P09874|PARP1_HUMAN	157.335	8.88	7	9203222	7	9
																402	TRUE	Q9UPQ0|LIMC1_HUMAN	112.899	5.72	5	3.77967e+06	5	6
																618	TRUE	Q7Z3C6|ATG9A_HUMAN	109.319	4.89	4	2.3869e+06	4	9
																449	TRUE	P42167|LAP2B_HUMAN	145.122	13.44	4	454799	1	4
																382	TRUE	P20073|ANXA7_HUMAN	137.816	15.37	6	8407954	6	8
																69	TRUE	P00352|AL1A1_HUMAN	177.171	31.14	12	65921312	12	30
																936	TRUE	Q8N556|AFAP1_HUMAN	59.1537	3.42	2	1.1565e+06	2	2
																1119	TRUE	P61160|ARP2_HUMAN	45.5749	3.05	1	1.39966e+06	1	2
																954	TRUE	Q9P2F8|SI1L2_HUMAN	61.9673	1.39	2	646718	2	2
																596	TRUE	P53814|SMTN_HUMAN	83.1341	4.25	3	1.52407e+06	3	4
																669	TRUE	P17858|PFKAL_HUMAN	106.431	5.51	3		1	4
																1336	TRUE	Q9H2G2|SLK_HUMAN	23.0188	0.89	1		1	1
																200	TRUE	P02786|TFR1_HUMAN	187.651	14.61	9	14521776	9	9
																1479	TRUE	P54920|SNAA_HUMAN	43.1416	4.41	1	361320	1	1
																110	TRUE	Q12955|ANK3_HUMAN	197.26	4.39	14	11901866	14	15
																1098	TRUE	Q14344|GNA13_HUMAN	68.6967	5.57	2	121023	1	6
																376	TRUE	P60842|IF4A1_HUMAN	143.581	21.67	7	17545122	7	13
																1339	TRUE	Q99961|SH3G1_HUMAN	48.8212	3.26	1	1.45983e+06	1	1
																940	TRUE	Q53EZ4|CEP55_HUMAN	69.3264	4.53	2	618743	2	2
																1641	TRUE	Q9UPN9|TRI33_HUMAN	47.8415	1.15	1		1	1
																1356	TRUE	Q8TB52|FBX30_HUMAN	52.1391	1.88	1	447355	1	1
																63	TRUE	Q9Y520|PRC2C_HUMAN	233.072	8.56	17	22239390	16	23
																53	TRUE	P13639|EF2_HUMAN	193.905	22.96	18	114657680	18	36
																1075	TRUE	P80723|BASP1_HUMAN	128.077	18.94	2	2.60303e+06	2	2
																276	TRUE	O43175|SERA_HUMAN	150.311	21.2	9	10529834	9	10
																500	TRUE	P17812|PYRG1_HUMAN	128.316	10.15	5	4.61183e+06	5	5
																1780	TRUE	P04181|OAT_HUMAN	48.4616	2.51	1	287755	1	1
																267	TRUE	Q9BZF9|UACA_HUMAN	134.352	5.93	9	4.76561e+06	9	14
																6	TRUE	Q15149|PLEC_HUMAN	349.732	23.85	91	313727104	87	158
																1154	TRUE	Q9P270|SLAI2_HUMAN	95.395	5.34	2	346778	2	2
																1005	TRUE	Q9H857|NT5D2_HUMAN	46.2968	2.31	1	124808	1	1
																1554	TRUE	Q9H4A4|AMPB_HUMAN	25.1125	2	1	223964	1	1
																1	TRUE	Q13085|ACACA_HUMAN	421.869	52.43	100	2552952320	89	802
																1258	TRUE	P10155|RO60_HUMAN	28.1668	2.42	1	59551.4	1	1
																403	TRUE	Q8TEX9|IPO4_HUMAN	92.382	7.03	5	1.27412e+06	5	6
																494	TRUE	Q9UGP8|SEC63_HUMAN	108.004	7.76	5	3.264e+06	5	5
																164	TRUE	Q93008|USP9X_HUMAN	155.198	5.49	12	10182286	12	13
																1585	TRUE	Q13586|STIM1_HUMAN	35.922	2.04	1	257416	1	1
																475	TRUE	Q15029|U5S1_HUMAN	120.765	7	5	3.6541e+06	5	5
																902	TRUE	Q96CS3|FAF2_HUMAN	36.6548	4.72	2	5305172	2	2
																1569	TRUE	P53367|ARFP1_HUMAN	46.7524	4.29	1	357807	1	1
																705	TRUE	Q969T9|WBP2_HUMAN	72.3385	11.49	3	3165935	3	3
																1149	TRUE	O75044|SRGP2_HUMAN	67.9115	1.96	2	1.31816e+06	2	2
																769	TRUE	P01023|A2MG_HUMAN	77.1454	0.61	1	368251	1	1
																522	TRUE	Q7Z478|DHX29_HUMAN	122.837	3.73	4	1.54406e+06	3	4
																505	TRUE	O15357|SHIP2_HUMAN	105.982	4.77	5	1.33289e+06	5	5
																819	TRUE	Q14677|EPN4_HUMAN	87.5069	6.24	3	685119	3	3
																409	TRUE	P55265|DSRAD_HUMAN	144.938	4.73	4	13048746	4	5
																1096	TRUE	Q9BTY7|HGH1_HUMAN	46.7383	9.49	2		2	2
																1048	TRUE	Q9NUL3|STAU2_HUMAN	52.1766	4.74	2	249978	2	2
																1633	TRUE	Q5H9R7|PP6R3_HUMAN	62.4441	1.37	1	322594	1	1
																286	TRUE	P33993|MCM7_HUMAN	136.735	7.79	5	5677436	5	30
																80	TRUE	Q96RT1|ERBIN_HUMAN	235.194	15.79	17	18414308	17	20
																1042	TRUE	P51784|UBP11_HUMAN	60.4046	0.93	1	111510656	1	3

## Sheet: Fig.2
Fig.2a	mRNA analysis in Hep3b cells									P value				Fig.2e	CTGF-luc reporter assay in HEK293T cells															P value
	siCK			siRNF214			rescue			siRNF214 vs. siCK	rescue vs. siRNF214				control			Flag-YAP			Flag-YAP+100ng Flag-RNF214			Flag-YAP+200ng Flag-RNF214			Flag-YAP+400ng Flag-RNF214			Flag-YAP+100ng Flag-RNF214 vs. Flag-YAP	Flag-YAP+200ng Flag-RNF214 vs. Flag-YAP	Flag-YAP+400ng Flag-RNF214 vs. Flag-YAP
ANKRD1	0.980955	1.05117	0.967873	0.141057	0.20877	0.238631	0.488764	0.60761	0.457556	3.19269e-05	0.00399677			CTGF-Luc	937927	818889	879178	4315593	3872657	4311661	4935190	5059865	5075877	7639732	6858867	7448090	19362794	18151512	19045312	0.00333949	3.49161e-05	9.87007e-06
CTGF	1.01491	0.970655	1.01443	0.523775	0.522298	0.558605	1.2638	1.09885	1.1218	1.60774e-05	0.000291543			Renilla luciferase	138994	120768	117492	112904	109086	124634	108091	100782	98536	100004	88091	102787	173102	156122	157275
CYR61	0.995058	1.01562	0.989319	0.562809	0.585228	0.64848	1.17694	1.13849	1.03054	0.000117145	0.000526179			ratio	6.74797	6.78068	7.48288	38.2236	35.501	34.5946	45.6577	50.206	51.5129	76.3943	77.8612	72.4614	111.858	116.265	121.096
Fig.2b	mRNA analysis in Huh7 cells									P value				Fig.2f	Gal4-TEAD4/9xUAS-Luc reporter assay in HEK293T cells
	siCK			siRNF214			rescue			siRNF214 vs. siCK	rescue vs. siRNF214				control			Flag-YAP			Flag-YAP+100ng Flag-RNF214			Flag-YAP+200ng Flag-RNF214			Flag-YAP+400ng Flag-RNF214			P value
ANKRD1	1.1203	0.7942	1.0856	0.153621	0.114122	0.106378	0.533697	0.537139	0.574	0.00110838	2.65938e-05			9xUAS-Luc	1250	893	919	385626	387073	373907	562650	611349	573956	740687	711226	740418	1335533	1330891	1245133	Flag-YAP+100ng Flag-RNF214 vs. Flag-YAP	Flag-YAP+200ng Flag-RNF214 vs. Flag-YAP	Flag-YAP+400ng Flag-RNF214 vs. Flag-YAP
CTGF	0.8641	1.1058	1.0301	0.177596	0.218057	0.191913	0.703317	0.761789	0.6957	0.000372884	2.5969e-05			β-gal activities	0.4218	0.4327	0.3814	0.3961	0.4315	0.418	0.4042	0.4483	0.4258	0.4191	0.426	0.4552	0.4544	0.4625	0.4257	0.000103608	9.82149e-05	3.94442e-07
CYR61	0.985	1.0418	0.9732	0.236539	0.199963	0.183082	0.535014	0.587927	0.5708	7.30628e-06	8.6117e-05			ratio	2963.49	2063.79	2409.54	973557	897041	894514	1.39201e+06	1.36371e+06	1.34795e+06	1.76733e+06	1.66954e+06	1.62658e+06	2.93911e+06	2.8776e+06	2.92491e+06
														relative ratio	1.19547	0.832528	0.972006	392.731	361.865	360.846	561.534	550.116	543.76	712.937	673.491	656.158	1185.63	1160.82	1179.9
Fig.2i	mRNA analysis in Huh7 cells									P value
	siCK			siRNF214			RD rescue			siRNF214 vs. siCK	RD rescue vs. siRNF214			Fig.2h	Gal4-TEAD4/9xUAS-Luc reporter assay in HEK293T cells
ANKRD1	0.91412	1.03352	1.05236	0.140877	0.114501	0.122699	0.154298	0.148667	0.164498	3.78316e-05	0.030323				control			Flag-YAP			Flag-YAP+Flag-RNF214 WT			Flag-YAP+Flag-RNF214 RD			P value
CTGF	1.01891	0.942107	1.03899	0.427846	0.406665	0.444508	0.541787	0.566824	0.5353	5.33787e-05	0.00112552			9xUAS-Luc	688	459	443	236729	226678	215442	461209	493341	498893	215865	228730	245928	Flag-YAP+Flag-RNF214 WT vs.Flag-YAP	Flag-YAP+Flag-RNF214 RD vs. Flag-YAP+Flag-RNF214 WT
CYR61	1.08148	0.956307	0.962217	0.119676	0.139834	0.136119	0.205042	0.214073	0.206736	3.01061e-05	0.000348399			β-gal activities	0.4357	0.422	0.4186	0.4483	0.4575	0.4103	0.4448	0.4666	0.4664	0.346	0.3534	0.3623	2.8298e-06	2.61849e-05
														ratio	1579.07	1087.68	1058.29	528059	495471	525084	1.03689e+06	1.05731e+06	1.06967e+06	623887	647227	678797
Fig.2k	mRNA analysis in Huh7 cells									P value				relative ratio	1.27172	0.875974	0.852306	425.279	399.033	422.882	835.072	851.517	861.469	502.455	521.252	546.677
	siCK			siRNF214			CCD rescue			siRNF214 vs. siCK	CCD rescue vs. siRNF214
ANKRD1	0.947397	1.02439	1.02822	0.100317	0.093743	0.097645	0.102016	0.137218	0.13235	4.35912e-06	0.0758022			Fig.2j	Gal4-TEAD4/9xUAS-Luc reporter assay in HEK293T cells
CTGF	1.01713	0.94912	1.03375	0.454651	0.455372	0.444519	0.397351	0.340099	0.375165	3.04177e-05	0.00906917				control			Flag-YAP			Flag-YAP+Flag-RNF214 WT			Flag-YAP+Flag-RNF214 CCD			P value
CYR61	1.03601	0.992495	0.971498	0.136986	0.141231	0.132527	0.160741	0.17244	0.128412	1.45301e-06	0.274712			9xUAS-Luc	495	409	450	367237	325432	314792	727281	707849	707937	398177	469496	459690	Flag-YAP+Flag-RNF214 WT vs.Flag-YAP	Flag-YAP+Flag-RNF214 CCD vs. Flag-YAP+Flag-RNF214 WT
														β-gal activities	0.4369	0.3581	0.3669	0.3377	0.3264	0.3297	0.3339	0.3708	0.359	0.3877	0.4089	0.4406	0.000367188	0.000455901
														ratio	1132.98	1142.14	1226.49	1.08747e+06	997034	954783	2.17814e+06	1.90898e+06	1.97197e+06	1.02702e+06	1.14819e+06	1.04333e+06
														relative ratio	0.97068	0.978525	1.05079	931.683	854.207	818.008	1866.12	1635.51	1689.48	879.9	983.712	893.868

## Sheet: Fig.4
Fig.4g	CTGF-luc reporter assay in HEK293T cells
	TEAD2 WT			TEAD2 WT+Flag-YAP			TEAD2 WT+Flag-YAP+Flag-RNF214			TEAD2 K345R+Flag-YAP			TEAD2 K345R+Flag-YAP+Flag-RNF214			P value
CTGF-Luc	437960	373824	388169	1552350	1444972	1801408	3815053	3368097	3181519	1559416	1885741	2143734	2424891	2254979	2245204	TEAD2 K345R+Flag-YAP+Flag-RNF214 vs. TEAD2 WT+Flag-YAP+Flag-RNF214
Renilla luciferase	197960	178348	167921	91438	83321	102688	56118	43527	42972	73321	82752	86701	53548	41486	39666	0.00888167
relative ratio	1.00258	0.949863	1.04756	7.69352	7.85899	7.94977	30.8078	35.0661	33.5514	9.63819	10.3268	11.2049	20.5216	24.6322	25.6507
Fig.4h	Gal4-TEAD4/9xUAS-Luc reporter assay in HEK293T cells
	shCK
	Gal4-TEAD4 WT			Gal4-TEAD4 WT+Flag-YAP			Gal4-TEAD4 WT+Flag-YAP+Flag-RNF214
9xUAS-Luc	2601	2705	3073	482637	495867	415384	2057874	2318924	2141099
β-gal activities	0.7206	0.757	0.7555	0.6505	0.6601	0.5923	0.8269	0.8729	0.8539
ratio	3609.49	3573.32	4067.5	741948	751200	701307	2.48866e+06	2.65657e+06	2.50744e+06
relative ratio	0.962504	0.952858	1.08464	197.847	200.314	187.01	663.625	708.4	668.631
	shTEAD134
	Gal4-TEAD4 WT			Gal4-TEAD4 WT+Flag-YAP			Gal4-TEAD4 WT+Flag-YAP+Flag-RNF214			Gal4-TEAD4 K260R+Flag-YAP			Gal4-TEAD4 K260R+Flag-YAP+Flag-RNF214			P value
9xUAS-Luc	1638	5281	1224	211279	243135	203331	1238500	1189229	1313548	182032	190014	181622	508566	557508	567470	Gal4-TEAD4 K260R+Flag-YAP+Flag-RNF214 vs. Gal4-TEAD4 WT+Flag-YAP+Flag-RNF214 in shTEAD1/3/4
β-gal activities	0.5253	0.5999	0.5513	0.5166	0.4961	0.5123	0.5704	0.5889	0.6203	0.4011	0.3971	0.4255	0.4287	0.4558	0.4594	4.562e-05
ratio	3118.22	8803.13	2220.21	408980	490093	396898	2.17128e+06	2.01941e+06	2.1176e+06	453832	478504	426844	1.1863e+06	1.22314e+06	1.23524e+06
relative ratio	0.661501	1.8675	0.470996	86.7613	103.969	84.1983	460.618	428.398	449.229	96.2762	101.51	90.5509	251.662	259.478	262.045

## Sheet: Fig.5
Fig.5a	TCGA database		P value		Fig.5c	Fanjia database		P value		Fig.5e	pairded HCC samples IHC score		P value		Fig.5h	HCC tumor samlpes
	Non-tumor	Tumor	1.10317e-09			Non-tumor	Tumor	7.77263e-28			para-tumor	tumor	3.38213e-05			IHC Score	Differentiation
	7.26534	7.80607				-0.0760002	-0.499532				3	0				12	medium
	6.99947	8.29434				-0.0963006	0.0855665				3	0				0	high
	6.65361	7.4384				-0.0559051	-0.0606035				3	4				8	high
	7.87092	8.00649				-0.0669487	0.108775				2	3				12	high
	7.85838	8.19854				-0.0334201	0.18853				6	8				0	high
	7.50415	7.98418				0.0271535	0.332344				6	2				3	high
	8.19122	8.02067				-0.0549115	0.328914				3	12				1	high
	7.69078	8.7716				-0.0322272	0.0998362				3	6				1	high
	7.68932	7.3668				-0.147443	0.121078				3	2				2	high
	7.58067	7.9296				-0.0183011	0.0706548				3	12				1	high
	7.80255	8.10092				-0.325484	0.311359				4	0				3	high
	7.31815	8.15942				-0.214695	0.0913632				6	12				8	high
	7.47098	7.63975				-0.240637	0.345104				6	6				0	high
	7.57751	8.39577				-0.226476	0.0297632				2	8				2	high
	7.74823	7.8166				0.131169	0.0157388				3	6				6	high
	7.53473	7.77542				-0.0603808	0.0473716				6	3				2	high
	7.2525	8.54972				-0.123721	0.126707				3	3				1	high
	7.80805	7.90168				0.0294287	0.0811829				8	6				4	high
	6.91109	7.96871				-0.116244	0.232741				8	0				3	high
	7.19876	8.49213				-0.0950858	0.271698				4	4				3	high
	7.57299	8.27833				-0.112148	-0.237794				12	3				3	high
	8.05959	8.05373				-0.0341995	-0.218459				4	9				9	high
	8.03719	8.44947				-0.244598	0.115031				12	12				3	high
	7.23601	8.21158				-0.0110949	0.104973				6	8				2	high
	7.95934	8.91049				0.00476559	-0.0346165				6	12				6	high
	8.10203	8.00318				0.0534806	0.0374519				6	12				3	high
	7.59253	8.50012				0.0864726	0.368791				6	3				6	high
	8.01825	8.80334				-0.192575	0.300866				8	0				3	high
	7.83021	8.27882				-0.158795	0.197229				2	4				3	high
	7.59442	8.16231				-0.0577373	0.174186				6	3				3	high
	6.51844	7.96092				-0.133714	-0.0509079				8	3				3	high
	7.63846	8.55075				-0.214759	0.117185				3	8				6	high
	6.66962	8.57652				-0.267156	-0.013808				3	2				2	medium
	7.92962	8.24793				-0.0669397	-0.144575				6	3				6	medium
	7.74923	7.85785				-0.0619885	0.436363				6	2				6	medium
	7.78195	8.04336				-0.165132	-0.0109737				8	6				3	medium
	7.68632	7.95993				-0.233333	-0.200893				12	12				6	medium
	7.48941	7.8589				-0.00830948	0.54865				6	6				4	medium
	7.91884	8.56206				-0.0114438	0.612661				3	2				3	medium
	7.58373	8.27545				0.0179451	0.605306				3	8				3	medium
	7.36286	7.59343				-0.00273309	0.339447				8	4				4	medium
	7.53282	7.25788				0.00206263	0.0570627				8	12				3	medium
	7.88227	7.28145				-0.191858	0.561032				6	9				8	medium
	7.12556	8.48811				-0.182184	-0.0312985				3	12				8	medium
	7.015	7.77468				-0.101323	-0.030614				2	9				6	medium
	7.87232	7.7575				-0.176758	0.488629				4	8				4	medium
	7.52826	7.13352				-0.0447258	0.481183				6	2				12	medium
	6.49185	8.82496				0.0101955	0.310669				3	4				12	medium
	7.59553	6.75661				-0.0773589	-0.0134702				3	1				2	medium
	8.14904	7.71565				-0.166039	0.168883				8	1				9	medium
		8.27033				0.0453476	0.366353				6	2				2	medium
		8.11352				0.0516764	0.081786				6	2				6	medium
		9.02828				0.04587	0.193906				6	8				8	medium
		8.09569				0.061093	0.211183				3	3				4	medium
		7.98282				0.0960519	0.430144				3	4				12	medium
		8.6722				-0.0697183	0.318827				6	6				9	medium
		7.91015				0.0974093	0.152153				2	6				12	medium
		8.41302				-0.118312	0.510126				4	1				4	medium
		7.85742				-0.0782984	-0.28458				6	4				8	medium
		8.14394				-0.262183	0.118144				6	2				3	medium
		7.64148				-0.136159	0.312395				6	3				6	medium
		7.90817				-0.24611	0.690159				2	8				6	medium
		8.27754				0.0929251	0.18836				3	12				4	medium
		8.53911				-0.143406	0.208629				3	8				2	medium
		8.35337				-0.0700635	0.211281				3	12				6	medium
		8.00565				-0.176832	-0.144948				6	6				12	medium
		7.51797				-0.0501019	0.293156				3	0				6	medium
		7.65107				-0.113015	0.144364				3	4				4	medium
		8.29392				-0.0781636	0.16569				2	12				12	medium
		7.628				-0.0554868	1.15952				6	12				12	medium
		6.79586				0.101189	-0.0852218				3	12				3	medium
		8.58618				0.00847514	0.0615678				3	12				6	medium
		8.59134				0.107118	0.000781432				2	2				4	medium
		7.61335				0.0710428	0.378563				6	3				2	medium
		8.17565				-0.173934	-0.0825065				3	3				3	medium
		8.61408				0.0184199	-0.0311647				3	0				9	medium
		7.62054				0.0450216	0.496571				3	4				3	medium
		7.91109				-0.0179363	0.334775				3	2				9	medium
		7.74774				-0.164174	0.118769				3	3				6	medium
		8.22113				-0.0410785	0.42826				3	6				4	medium
		7.76458				-0.144738	-0.000182356				6	9				1	medium
		8.43405				-0.0639423	0.0693135				4	3				1	medium
		8.20951				-0.0160445	0.127732				6	3				6	medium
		7.86775				-0.0438011	0.199664				2	9				9	medium
		8.37398				0.0154864	0.810148				2	6				12	medium
		8.01883				-0.0437129	0.278486				2	3				2	medium
		7.81175				-0.0294662	0.334014				3	12				12	medium
		7.95353				-0.0532485	-0.331014				3	4				6	medium
		7.79274				-0.129956	0.224328				9	4				12	medium
		7.50254				-0.155873	-0.15761				6	2				6	medium
		6.90009				-0.095993	-0.209962				2	2				4	medium
		7.90362				-0.117532	0.16683				6	6				2	medium
		7.49988				-0.247378	-0.0118488				2	1				4	medium
		8.47531				-0.102829	0.0738491				3	1				6	medium
		7.76763				-0.0836277	0.000966392				3	8				3	medium
		7.62683				-0.0979011	0.658557				3	6				3	medium
		7.76952				0.0850949	0.303671				4	9				12	medium
		8.12725				-0.158255	0.49383				6	2				9	medium
		7.45607				-0.255515	0.516944				6	12				6	medium
		7.96393				-0.21531	0.144879				3	12				6	medium
		6.71655				-0.168459	0.292952				3	9				8	medium
		7.93917				-0.110901	0.481544				2	2				6	medium
		7.75201				-0.0756865	-0.231275				6	12				6	medium
		6.8413				-0.111379	-0.0516528				6	4				6	medium
		7.66025				-0.0993172	0.0978702				3	6				9	medium
		8.13392				-0.136848	0.128191				4	6				3	medium
		8.43065				-0.20799	0.027242				6	9				8	medium
		9.0642				-0.107509	0.0501931				6	9				6	medium
		8.00577				-0.189208	-0.0707619				6	12				6	medium
		7.88663				-0.18635	0.198861				6	9				6	medium
		8.75715				-0.145188	0.531605				3	1				9	medium
		7.29131				0.0998982	0.493358				3	3				3	medium
		7.17011				-0.270977	0.176985				3	4				4	medium
		8.28165				-0.0242902	-0.431136				6	4				12	medium
		8.12448				-0.229305	0.220109				2	6				9	medium
		7.79406				0.0240341	-0.0694135				9	2				9	medium
		8.19506				0.00908176	-0.209304				6	4				3	medium
		8.54262				-0.207555	0.316863				3	6				6	medium
		8.2194				-0.420255	0.514949				3	3				3	medium
		7.82356				-0.350257	0.359096				6	3				6	medium
		7.59937				-0.27654	0.312137				6	3				3	medium
		8.09336				-0.287368	-0.320413				2	3				4	medium
		7.54781				-0.163474	-0.00840499				3	3				6	medium
		8.11611				-0.0591962	0.403882				9	12				6	medium
		8.65617				-0.0353385	0.835435				6	9				8	medium
		7.52738				-0.0933871	0.161319				3	6				6	medium
		7.61265				0.00411834	-0.299413				3	3				12	medium
		7.33139				-0.193098	0.587347				6	6				8	medium
		8.0742				-0.0786445	0.369781				2	6				6	medium
		7.73641				0.0196731	0.0056186				6	8				9	medium
		7.82329				-0.0846965	0.000121378				4	6				6	medium
		7.74496				-0.21327	0.44155				2	6				6	medium
		7.73445				0.0716291	0.0999669				2	3				2	medium
		6.78306				-0.0716524	0.301311				4	6				6	medium
		8.0811				-0.0550429	0.43719				6	9				6	medium
		8.01022				-0.100683	0.363827				6	6				6	medium
		8.2507				-0.112747	0.394522				4	6				3	medium
		8.18628				-0.12072	-0.0431134				3	12				3	medium
		8.18317				-0.148369	0.357944				6	12				4	medium
		8.10588				-0.0863395	0.281988				6	6				12	medium
		7.95661				-0.119324	-0.147271				4	3				4	medium
		8.18207				-0.0217678	0.0979961				2	8				6	medium
		8.59586				0.10731	0.597419				6	6				6	medium
		7.46198				0.030946	0.160268				4	9				3	medium
		7.4615				0.0810147	0.533884				6	3				12	medium
		8.79343				-0.0674718	0.832088				6	6				3	medium
		7.71867				0.0160265	0.00924444				2	3				6	medium
		7.8159				-0.0372798	0.5424				3	2				6	medium
		8.07474				-0.156557	0.0957514				2	2				8	medium
		7.16765				-0.00628123	0.145634				4	8				3	medium
		8.18128				-0.147258	0.380143				6	6				2	medium
		8.28014				-0.047921	0.050781				2	2				3	medium
		8.12397				0.0583167	0.773127				3	9				9	medium
		7.37842				0.0120271	0.535221				6	12				3	medium
		7.98154				0.0568148	0.895225				3	4				6	medium
		7.79221				-0.0202362	0.201122				6	12				3	medium
		7.69258				0.184447	0.250399				6	6				2	medium
		8.32737				-0.104394	0.0691558				3	9				3	medium
		8.02528				0.0402172	-0.0325242				2	4				6	medium
		8.10351									6	6				3	medium
		8.16174									0	2				12	medium
		7.94782									2	12				6	medium
		8.96893									3	3				9	medium
		8.20132									6	6				9	medium
		7.6126									6	6				0	low
		8.15451									6	6				4	low
		8.0314									6	3				3	low
		7.82864									3	9				8	low
		7.53398									3	3				12	low
		9.1751									2	3				12	low
		7.76112									3	6				0	low
		7.54114									3	6				12	low
		8.13334									6	12				8	low
		8.07183									3	6				3	low
		7.92457									6	9				0	low
		7.93954									6	9				9	low
		8.50654														12	low
		8.43773														2	low
		8.64858														2	low
		8.25569														12	low
		8.31854														6	low
		7.81263														9	low
		7.44147														12	low
		7.92964														12	low
		7.77601														9	low
		7.9911														8	low
		7.83737														2	low
		8.32715														4	low
		7.77347														8	low
		7.4332														12	low
		7.64112														0	low
		8.36358														12	low
		8.19942														2	low
		8.41505														12	low
		7.42544														2	low
		8.98503														12	low
		7.41101														6	low
		6.64666														12	low
		8.00421														4	low
		8.08605														2	low
		8.63535														2	low
		8.18161														3	low
		7.1522														8	low
		7.89018														12	low
		8.75813														9	low
		7.77227														4	low
		8.14854														6	low
		7.57537														9	low
		8.51762														9	low
		7.95015														9	low
		8.10647														6	low
		8.23195														6	low
		7.41347														6	low
		8.23375														9	low
		8.44073														6	low
		8.17575														12	low
		8.5099														12	low
		7.6716														6	low
		7.91061														8	low
		8.17746														6	low
		8.1123														6	low
		8.41412														9	low
		6.21415														3	low
		7.25673														12	low
		8.40753														2	low
		8.34021														4	low
		7.82696														6	low
		8.21979														6	low
		8.2461														4	low
		7.88369														9	low
		7.68929														3	low
		7.01506														6	low
		8.4681														6	low
		7.77236														3	low
		8.06342														9	low
		7.89821														6	low
		8.39497														6	low
		8.07145														9	low
		8.41784														3	low
		7.80862														12	low
		7.83027														9	low
		8.30267														2	low
		7.8272														6	low
		7.36952														6	low
		7.6504														6	low
		8.1185														3	low
		7.65524														3	low
		8.30881														9	low
		7.63292														9	low
		7.68125														6	low
		8.57131														9	low
		8.17814														8	low
		7.23753														2	low
		8.36836														12	low
		8.67963														12	low
		8.13547														12	low
		7.85321														9	low
		8.46592														12	low
		7.6388														6	low
		7.55962														3	low
		8.34613														6	low
		7.85744														12	low
		8.25628														6	low
		7.79457														6	low
		7.75106														2	low
		8.17366														2	low
		8.10577														2	low
		8.35474														6	low
		8.66342														6	low
		8.19886														8	low
		8.58793														12	low
		8.25911														6	low
		8.21305														9	low
		8.57662														3	low
		8.26168														6	low
		7.83853
		7.03049
		8.32203
		7.91892
		8.527
		7.7869
		8.46459
		8.43954
		8.6603
		7.69586
		7.9756
		8.64231
		6.77837
		7.90923
		8.2101
		8.23594
		7.07449
		7.73678
		8.18985
		7.55103
		8.56701
		7.09141
		7.99048
		8.19655
		6.99921
		8.70836
		8.53912
		8.01309
		8.46851
		7.62685
		6.92591
		7.13544
		8.21983
		8.55866
		7.8999
		7.4055
		8.22377
		8.08817
		7.8314
		7.37104
		7.76674
		7.80872
		8.30559
		8.6801
		7.6201
		8.62687
		8.12588
		7.41413
		7.5273
		7.84332
		6.84606
		7.06257
		7.42518
		7.84757
		7.88003
		7.99059
		8.24384
		8.06035
		7.22634
		6.71154
		8.39694
		8.37814
		7.99554
		7.48732
		7.9985
		8.25303
		8.20261
		7.81762
		8.10423
		8.13651
		8.03331
		8.05697
		7.83099
		7.50288
		7.90165
		8.23101
		8.10364
		7.77298
		8.10127
		8.64921
		7.90925
		8.00295
		8.37122
		7.81366
		8.19031
		7.11812
		7.85076
		8.01014
		7.9885
		7.2223
		7.96646
		8.18016
		8.29836
		7.981
		7.40695
		8.35905

## Sheet: Fig.6
Fig.6a	Cell viability of HLF cells				Fig.6b	Total area intensity in HLF cells					P value
days	sgFF3					sgFF3	sgRNF214-1	sgRNF214-2	sgRNF214-3	sgRNF214-4	sgRNF214-1 vs. sgFF3		0.000799249
0	0.096833	0.109333	0.0982333			6962	2272	2847	4169	5035	sgRNF214-2 vs. sgFF3		0.00213185
1	0.194233	0.202433	0.198133			8546	1582	3444	4159	5143	sgRNF214-3 vs. sgFF3		0.00446848
2	0.447467	0.482767	0.476267			6729	1716	3290	3931	5229	sgRNF214-4 vs. sgFF3		0.0165478
3	0.58905	0.60625	0.60865
4	1.0911	1.0953	1.1046
					Fig.6c	Cell viability of Hep3b cells
days	sgRNF214-1				days	siCK					P value
0	0.064633	0.069633	0.0701333		0	0.1177	0.1237	0.1206	0.1047	0.1021	siCK vs. siRNF214		4.0369e-08
1	0.113133	0.118433	0.112533		1	0.4114	0.4028	0.3937	0.4091	0.3587	rescue vs. siRNF214		1.50444e-06
2	0.256867	0.307967	0.312067		2	0.9087	0.8963	0.8681	0.8622	0.8577
3	0.45985	0.42675	0.49535		3	1.5547	1.533	1.4495	1.5062	1.4808
4	0.8313	0.8972	0.8875
					days	siRNF214
days	sgRNF214-2				0	0.1066	0.1106	0.1002	0.0945	0.1061
0	0.043733	0.046133	0.048233		1	0.2884	0.3202	0.3042	0.3091	0.3323
1	0.115433	0.104133	0.116133		2	0.6016	0.5844	0.5902	0.6163	0.6002
2	0.284867	0.291567	0.282767		3	1.081	1.0878	1.1226	1.1136	1.0906
3	0.43445	0.43225	0.44805
4	0.8278	0.8437	0.8427		days	rescue
					0	0.0971	0.1065	0.0992	0.0966	0.0952
days	sgRNF214-3				1	0.2747	0.2957	0.3008	0.3276	0.3172
0	0.040633	0.053433	0.0564333		2	0.6324	0.6339	0.6594	0.6332	0.6157
1	0.096433	0.093333	0.104633		3	1.2316	1.2787	1.2997	1.2822	1.2736
2	0.265567	0.292167	0.290267
3	0.38325	0.43705	0.44785		Fig.6d	Transwell assay in Hep3b cells
4	0.858	0.5779	0.8069			siCK			siRNF214			rescue			P value
					migration	1.0167	1.01856	0.96474	0.704585	0.912783	0.777847	1.30227	1.07164	1.09332	siCK vs. siRNF214		0.0336631	0.0201048
days	sgRNF214-4				invasion	1.0671	1.07711	0.855788	0.309854	0.275075	0.450553	1.38855	1.42016	1.15089	rescue vs. siRNF214		0.00188928	0.000632541
0	0.036133	0.036233	0.037233
1	0.086533	0.096133	0.0909333		Fig.6h	Hydrodynamic tail vein injection model
2	0.281267	0.295567	0.276067			shScramble			shRnf214
3	0.38505	0.47125	0.43815			body wight (g)	liver wight (g)	ratio	body wight (g)	liver wight (g)	ratio	P value
4	0.839	0.5201	0.8301			35.73	4.5	0.125945	33.87	2.65	0.0782403	0.000197572
						42.95	11.7	0.27241	36.55	2.29	0.0626539
P value	sgRNF214-1 vs. sgFF3		0.000424113			44.63	8.76	0.196281	59.07	4.56	0.0771965
	sgRNF214-2 vs. sgFF3		2.38323e-06			43.3	8.86	0.204619	50.22	2.83	0.0563521
	sgRNF214-3 vs. sgFF3		0.0154419			36.42	7.48	0.205382	40.22	2.39	0.0594232
	sgRNF214-4 vs. sgFF3		0.0248891			38.62	12.33	0.319265	38.86	2.31	0.0594442
						47.08	14.2	0.301614	61.44	5.09	0.0828451
						42.45	3.52	0.0829211	38.58	2.26	0.0585796

## Sheet: Supplementary Fig.2
Supplementary Fig.2d	CTGF-luc reporter assay in HEK293T cells
	Flag-YAP+TEAD1
	pcDNA(-)			Flag-RNF214
CTGF-Luc	1736197	1793503	1997551	2459444	2445065	2541713
Renilla luciferase	47859	41840	40422	33924	31806	32367	P value
ratio	36.2773	42.8658	49.4174	72.4986	76.8743	78.5279	0.00139691
	Flag-YAP+TEAD3
	pcDNA(-)			Flag-RNF214
CTGF-Luc	274605	274460	329530	4228518	3594735	3821927
Renilla luciferase	7460	6669	6371	26447	23969	25019	P value
ratio	36.8103	41.1546	51.7234	159.886	149.974	152.761	3.12442e-05

## Sheet: Supplementary Fig.5
Supplementary Fig.5a	Tiger database		P value		Supplementary Fig.5d	Tumor samples			Supplementary Fig.5e	tumor samples
	Non-tumor	Tumor	1.48858e-05			IHC score	ES grade			IHC score	serum AFP (log2)
	5.97002	5.87883				0	1			3	3.20925
	5.8902	5.99752				12	1			6	3.92998
	5.77466	5.57225				0	1			4	4.90892
	5.70371	5.67057				3	1			12	4.45879
	5.68725	6.18531				1	1			4	3.17869
	5.8846	5.87804				1	1			12	4.98242
	5.95409	5.96839				2	1			8	3.27393
	5.62332	6.77109				1	1			2	2.77815
	6.00308	6.36376				3	1			8	3.18554
	5.712	6.5239				0	1			12	4.93353
	5.92555	6.235				1	1			12	2.83941
	5.90436	5.75177				3	1			12	3.12872
	5.87313	6.02774				6	1			6	3.09726
	5.80297	5.95378				3	1			2	4.04092
	5.69097	6.49373				12	2			3	2.99761
	5.75829	5.85861				6	2			3	5.30476
	6.2033	5.80888				3	2			6	2.68556
	5.84216	6.41409				4	2			12	3.61384
	5.90541	6.2414				3	2			3	4.86283
	6.17087	5.89007				4	2			3	2.97727
	5.87833	6.01337				3	2			4	2.64296
	5.85328	6.26349				6	2			6	3.46315
	6.06645	6.03478				4	2			8	2.7759
	5.8626	6.17806				2	2			6	3.54888
	6.08941	5.60513				4	2			3	3.11628
	5.73792	6.45511				9	2			6	4.20917
	5.76758	5.75433				4	2			12	3.11394
	5.68323	5.81393				3	2			3	4.56879
	6.25165	5.84204				6	2			6	2.78547
	6.21729	6.49159				4	2			2	2.62283
	5.90014	6.8384				2	2			12	2.91137
	5.88249	6.54105				6	2			6	3.06856
	6.12212	6.41383				4	2			9	5.58329
	5.77777	5.78453				12	2			0	2.966
	5.96832	6.1751				4	2			0	2.80916
	6.24235	6.18049				2	2			3	3.18384
	5.955	6.11273				3	2			6	4.33363
	6.17438	6.5952				4	2			9	4.01586
	6.35473	6.23974				1	2			3	2.96881
	6.02517	5.88716				1	2			2	3.08278
	6.10309	6.32659				2	2			12	3.85824
	6.21009	6.39038				6	2			9	3.31806
	6.34384	6.97682				2	2			6	5.68341
	5.96016	6.67577				4	2			6	5.06302
	5.95811	6.32496				6	2			6	3.92376
	6.16914	6.24967				3	2			8	3.05843
	6.17577	5.76568				3	2			9	3.5422
	6.10342	6.45078				6	2			8	3.61384
	5.50298	6.5201				6	2			9	5.45735
	5.95515	6.49156				6	2			9	3.71916
	6.03071	5.71202				6	2			0	4.48571
	6.07505	5.86136				9	2			8	4.81309
	6.03045	6.63029				3	2			12	4.42155
	5.8312	6.07129				4	2			9	3.57841
	6.26281	6.43135				9	2			12	2.61405
	5.85965	6.59311				3	2			6	3.95942
	5.99117	6.51276				6	2			3	2.67164
	5.81241	5.76953				3	2			6	4.93353
	5.81862	5.82849				3	2			4	4.69962
		6.12715				4	2			6	3.38846
		6.63002				6	2			6	3.94434
		6.15449				2	2			6	3.34772
						3	2			6	4.36539
						3	2			2	3.44948
						4	2			2	3.7775
						6	2			3	3.77232
						6	2			6	2.73247
						12	2			8	3.80895
						3	2			6	4.00389
						2	2			9	2.77041
						9	2			6	2.61405
						2	2			12	0.748188
						3	2			12	1.97267
						6	2			6	0.30103
						6	2			12	1.4188
						12	2			2	0.886491
						8	2			8	1.84261
						8	2			12	0.94939
						2	2			9	0.748188
						6	2			9	1.58883
						2	2			2	2.34163
						4	2			4	0.838849
						3	2			1	1.34831
						3	2			1	0.857332
						9	2			2	0.716003
						3	2			3	0.662758
						2	2			4	0.755875
						6	2			6	0.763428
						3	2			6	0.278754
						3	2			1	1.07188
						3	2			4	0.230449
						3	2			2	0.792392
						6	2			3	0.591065
						2	3			8	0.69897
						6	3			12	0.477121
						6	3			8	1.35793
						3	3			6	0.556303
						8	3			4	0.924279
						8	3			12	2.31597
						12	3			2	2.31597
						12	3			12	0.913814
						9	3			12	0.662758
						2	3			2	0.30103
						6	3			3	0.544068
						8	3			3	0.431364
						12	3			0	0.30103
						12	3			4	0.342423
						8	3			6	0.30103
						6	3			9	1.02119
						12	3			3	0.78533
						6	3			9	0.447158
						12	3			3	0.897627
						3	3			4	2.28735
						6	3			4	-0.04576
						9	3			2	1.54531
						3	3			2	0.342423
						9	3			2	0.568202
						6	3			6	1.61278
						6	3			1	0.662758
						9	3			1	0.869232
						12	3			8	2.46835
						12	3			6	1.66464
						6	3			9	0.447158
						12	3			2	1.25285
						4	3			12	0.690196
						12	3			12	0.544068
						9	3			9	1.10721
						6	3			2	0.681241
						6	3			12	1.81823
						8	3			4	0.812913
						6	3			6	2.34518
						9	3			6	2.35295
						3	3			9	0.30103
						8	3			9	1.92117
						6	3			12	2.5682
						12	3			9	0.39794
						9	3			1	1.55871
						6	3			4	1.58995
						6	3			2	0.880814
						6	3			4	2.03262
						8	3			6	2.07078
						6	3			3	0.653213
						12	3			3	2.50893
						8	3			3	2.51388
						9	3			3	2.51322
						6	3			3	0.954243
						6	3			12	0.447158
						6	3			9	2.22272
						6	3			3	0.690196
						6	3			6	0.913814
						4	3			6	1.31597
						12	3			6	0.579784
						3	3			9	1.71684
						6	3			6	1.28556
						6	3			12	1.77525
						8	3			6	0.968483
						3	3			3	1.18752
						3	3			8	0.255273
						3	3			6	0.69897
						6	3			9	1.49136
						3	3			3	0.477121
						3	3			6	2.16316
						12	3			2	0.414973
						9	3			2	0.30103
						9	3			8	1.87506
						8	3			9	2.14395
						12	3			3	0.579784
						12	3			2	1.7679
						12	3			6	0.927883
						3	3			3	1.6981
						0	3			3	2.39585
						9	3			6	0.255273
						12	3			4	0.230449
						2	3			12	1.43136
						12	3			6	0.94939
						6	3			9	0.30103
						9	3			9	2.3694
						12	3			3	1.02938
						8	3			6	2.22968
						4	3			3	0.579784
						12	3			6	0.982271
						12	3			6	1.31175
						2	3			3	0.544068
						12	3			2	1.78032
						2	3			6	0.857332
						6	3			6	2.22686
						12	3			0	0.431364
						2	3			4	1.83948
						8	3			6	1.19866
						12	3			0	1.24055
						9	3			6	0.70757
						4	3			6	0.633468
						6	3			6	2.04922
						9	3			0	0.623249
						9	3			6	0.929419
						6	3			6	2.55859
						6	3			3	0.491362
						9	3			6	2.0406
						6	3			3	1.94596
						12	3			6	0.812913
						6	3			6	1.94939
						8	3			12	2.28735
						6	3			6	1.3784
						12	3			6	0.623249
						2	3			6	0.672098
						4	3			0	0.176091
						6	3			9	2.48601
						6	3			6	0.146128
						4	3			6	0.716003
						9	3			3	0.963788
						6	3			2	0.579784
						9	3			12	2.59329
						6	3			6	0.447158
						6	3			3	0.477121
						12	3			3	2.15412
						9	3			3	0.968483
						2	3			3	1.71684
						6	3			0	0.681241
						6	3			0	2.14395
						6	3			2	0.322219
						3	3			0	0.30103
						9	3			3	2.23955
						9	3			0	0.20412
						6	3			6	2.35295
						9	3			6	2.36754
						8	3			6	0.748188
						2	3			12	0.662758
						12	3			3	0.278754
						12	3			3	0.954243
						12	3			4	1.30963
						9	3			12	0.740363
						6	3			6	0.518514
						3	3			3	0.662758
						6	3			12	0.342423
						12	3			3	1.74351
						6	3			6	0.380211
						6	3			6	0.623249
						2	3			6	0.954243
						6	3			6	0.39794
						6	3			8	0.431364
						8	3			3	0.447158
						12	3			2	0.579784
						6	3			3	1.45332
						3	3			9	2.36586
						6	3			3	0.30103
						0	4			2	0.322219
						4	4			6	0.447158
						3	4			6	1.85003
						0	4			3	0.845098
						8	4			3	0.431364
						2	4			3	2.2378
						9	4			3	0.079181
						2	4			3	1.34635
						8	4			3	0.70757
						0	4			2	1
						12	4			12	0.462398
						4	4			3	1.57634
						2	4			6	1.21748
						3	4			6	0.653213
						9	4			3	0.113943
						6	4			3	0.681241
						12	4			3	1.29226
						6	4			6	1.22272
						9	4			12	1.91803
						3	4			6	0.230449
						3	4			9	2.38292
						6	4			9	1.7251
						3	4
						9	4
						3	4
						3	4
						12	4
						2	4
						2	4
						9	4

## Sheet: Supplementary Fig.6
Supplementary Fig.6a	Cell viability of Huh7 cells
days	sgFF3					P value
0	0.0334	0.0439	0.0298	0.0257	0.0268	2.92099e-06
1	0.0618	0.0674	0.0623	0.0613	0.048
2	0.16498	0.13968	0.15108	0.14738	0.13228
3	0.35656	0.33846	0.31276	0.32336	0.32316
4	0.532875	0.654175	0.622475	0.593075	0.607775
5	0.99508	0.99718	0.96248	0.97838	0.96878
6	1.35595	1.33225	1.32315	1.35895	1.33265
7	1.74456	1.68606	1.72726	1.83666	1.70206
8	2.09708	2.11328	2.02138	2.09408	2.12018
days	sgRNF214-3
0	0.0298	0.0269	0.0269	0.0204	0.0296
1	0.0462	0.0442	0.042	0.0395	0.0437
2	0.12578	0.10488	0.11688	0.11768	0.12288
3	0.28516	0.26896	0.26306	0.31186	0.22906
4	0.506475	0.512775	0.462575	0.518075	0.458075
5	0.86468	0.82418	0.79538	0.76578	0.79658
6	1.09245	1.09595	1.13195	1.09515	1.17355
7	1.36896	1.42756	1.44646	1.54536	1.38216
8	1.72028	1.72238	1.81338	1.65068	1.73458
Supplementary Fig.6b	Total area intensity in Heo3b cells			P value
shCK	3981	4433	4313	0.0182662
shRNF214	2519	3308	1881
Supplementary Fig.6c	Total area intensity of Huh1 cells			P value
Ctrl	490	798	513	0.0495469
OE	1018	1613	1020
Supplementary Fig.6d	Cell viabality of Hep3b cells
days	Ctrl					P value
0	0.207233	0.189433	0.185633	0.187633	0.170033	0.000350666
1	0.523867	0.589167	0.578267	0.544667	0.526167
2	1.68033	1.68663	1.63723	1.49203	1.39283
3	2.22257	2.10507	2.10797	2.04477	2.09507
days	OE
0	0.204733	0.225333	0.195433	0.198533	0.200733
1	0.684067	0.552367	0.617167	0.638167	0.648667
2	1.94783	1.87533	1.99243	1.75773	1.78633
3	2.57807	2.33557	2.43237	2.49217	2.34467
Supplementary Fig.6e	Open wound area (%) in Hep3b cells			P value
shCK	63.33	62.61	58.54	0.000557527
shRNF214	82.98	84.9	89.42
Supplementary Fig.6f	mRNA analysis in HLF cells												P value
	siCK			siRNF214			siCK+Dox			siRNF214+Dox			siCK vs. siRNF214	siCK+Dox vs. siRNF214+Dox
ANKRD1	0.785225	0.925123	1.28965	0.260189	0.186247	0.156563	5.14073	5.16399	6.17846	1.72109	1.20028	1.45855	0.00648922	0.000417429
CTGF	1.14877	0.851232	0.971065	0.664762	0.473181	0.59944	3.25572	4.08808	4.28064	2.38897	2.49578	2.12105	0.0162899	0.00992521
CYR61	1.1251	1.00144	0.873458	0.521953	0.630017	0.667532	3.64671	3.51573	4.85257	1.52865	2.14309	1.81751	0.00970978	0.00918151
Supplementary Fig.6g	mRNA analysis in Huh7 cells												P value
	siCK			siRNF214			siCK+Dox			siRNF214+Dox			siCK vs. siRNF214	siCK+Dox vs. siRNF214+Dox
ANKRD1	0.852908	0.911842	1.23525	0.055052	0.058023	0.055175	4.41172	4.18023	4.62402	0.570447	0.651904	0.488235	0.00136111	9.57036e-06
CTGF	1.00178	1.00223	0.995982	0.558611	0.526011	0.515387	1.4406	1.44308	1.44259	0.834043	0.840935	0.797154	3.77343e-06	1.40742e-06
CYR61	1.15191	0.943515	0.904571	0.469533	0.660428	0.411654	3.96369	4.03462	3.9076	1.09993	1.04385	1.10482	0.0106227	2.5951e-07
Supplementary Fig.6h	Transwell assay in Hep3b cells			P value
siCK	0.875148	0.923077	1.20178	siCK vs. siRNF214	siCK+Dox vs. siRNF214+Dox
siRNF214	0.487278	0.430473	0.483728	0.00674717	0.00245718
siCK+Dox	2.3929	3.39763	2.73195
siRNF214+Dox	0.84142	0.699408	0.392308

## Sheet: Supplementary Fig.7
Supplementary Fig.7a	Tumor occurrence			P value	Supplementary Fig.7b	Tumor volume (mm3)
	days	shCK	shRNF214	0.0001		days	shCK										shRNF214										P value
	7	tumor	no tumor			9	114.376	0	70	62.5	40	60.75	0	22.5	50.625	50.625	0	0	0	4	0	0	0	0	17.1	0	1.2167e-05
	7	no tumor	no tumor			11	126	37.6	75	118.8	76.032	40	245	111.012	126	105.056	0	0	0	4	0	0	0	0	32	32
	7	tumor	no tumor			13	364.5	144	91.854	154.213	240.944	146.072	296.45	100	191.1	156.325	40	0	0	0	13.5	0	0	57.6	0	118.8
	7	tumor	no tumor			15	549.212	306.418	188.06	402.688	445.5	126.846	619.458	135.816	265.696	288.8	241.875	0	78.732	0	46.464	62.5	62.5	74.088	0	231.04
	7	tumor	no tumor			17	721.287	654.312	494.606	584.016	636.54	320	729	310.4	639.812	445.5	364.135	0	126	0	146.072	75.843	143.748	294.4	0	405
	7	tumor	tumor			19	1565	750	595.35	1266.45	1008	550	1269.76	320	1098.08	437.4	506.25	0	118.8	51.9115	196.02	70.688	243.36	269.5	0	515
	7	no tumor	no tumor			21	1833.18	1152	948.708	1267.5	968.832	813.337	1198.15	550	1190.7	514.553	451.584	0	146.072	86.2125	261.612	70.875	364.5	377.6	18	550
	7	tumor	no tumor
	7	tumor	tumor		Supplementary Fig.7c	Tumor weight (g)
	7	tumor	no tumor			shCK										shRNF214										P value
	9	tumor	no tumor			2.92	1.83	1.46	2.22	1.55	1.05	1.55	1.43	2.19	1.03	1.27	0	0.36	0.03	0.61	0.31	0.66	0.88	0.03	1.12	7.54342e-05
	9	no tumor	no tumor
	9	tumor	no tumor
	9	tumor	tumor		Supplementary Fig.7d	CYR61 mRNA (normalized to the first sample)
	9	tumor	no tumor			shCK								shRNF214								P value
	9	tumor	no tumor			1	1.85596	2.66555	1.93145	1.20272	0.809483	1.51386	1.6749	0.176445	0.177062	0.309776	0.133547	0.243829	0.262162	0.157011	0.279007	1.48125e-05
	9	no tumor	no tumor
	9	tumor	no tumor		Supplementary Fig.7g	Tumor weight (g)
	9	tumor	tumor			sgFF3										sgRNF214										P value
	9	tumor	no tumor			2.95	2.4	1.83	1.83	1.62	1.43	1.42	1.38	1.36	1.05	0.33	0.25	0.23	0.22	0.22	0.21	0.21	0.18	0.15	0.14	1.165e-07
	11	tumor	tumor
	11	tumor	tumor
	11	tumor	tumor
	11	tumor	no tumor
	11	tumor	no tumor
	11	tumor	no tumor
	11	tumor	no tumor
	11	tumor	no tumor
	11	tumor	no tumor
	11	tumor	no tumor
	13	tumor	tumor
	13	tumor	tumor
	13	tumor	tumor
	13	tumor	tumor
	13	tumor	no tumor
	13	tumor	no tumor
	13	tumor	no tumor
	13	tumor	no tumor
	13	tumor	no tumor
	13	tumor	no tumor
	15	tumor	tumor
	15	tumor	tumor
	15	tumor	tumor
	15	tumor	tumor
	15	tumor	tumor
	15	tumor	tumor
	15	tumor	tumor
	15	tumor	no tumor
	15	tumor	no tumor
	15	tumor	no tumor
	17	tumor	tumor
	17	tumor	tumor
	17	tumor	tumor
	17	tumor	tumor
	17	tumor	tumor
	17	tumor	tumor
	17	tumor	tumor
	17	tumor	no tumor
	17	tumor	no tumor
	17	tumor	no tumor
	19	tumor	tumor
	19	tumor	tumor
	19	tumor	tumor
	19	tumor	tumor
	19	tumor	tumor
	19	tumor	tumor
	19	tumor	tumor
	19	tumor	tumor
	19	tumor	no tumor
	19	tumor	no tumor
	21	tumor	tumor
	21	tumor	tumor
	21	tumor	tumor
	21	tumor	tumor
	21	tumor	tumor
	21	tumor	tumor
	21	tumor	tumor
	21	tumor	tumor
	21	tumor	tumor
	21	tumor	no tumor
